# Supplementary material for: Amino Acid Availability Determines Plant Immune Homeostasis in the Rhizosphere Microbiome
Source: mBio. 2023 Feb 14;14(2):e03424-22. doi: 10.1128/mbio.03424-22 (PMC10127609; doi:10.1128/mbio.03424-22)
Supplement: DATA SET S1 [file mbio.03424-22-s0009.xlsx]

## Sheet: Processed HILIC+
Alignment ID	Average Rt(min)	Average Mz	Metabolite name	DpqqF_1	DpqqF_2	DpqqF_3		DpqqF_Arg_1	DpqqF_Arg_2	DpqqF_Arg_3		Mock_1	Mock_2	Mock_3		Mock_Arg_1	Mock_Arg_2	Mock_Arg_3		WCS417_1	WCS417_2	WCS417_3		WCS417_Arg_1	WCS417_Arg_2	WCS417_Arg_3		MRC_notes	quality_notes
827	5.153	377.149	(-)-Riboflavin	2.61934	2.2588	2.30652	2.39489	8.19713	8.86254	8.99774	8.6858	0	0	0	0	0.154309	0	0	0.0514362	1.17983	0.646971	0.686737	0.837846	1.095	0.808685	0.787476	0.897053	linear	high-quality
285	7.553	166.075	(2R)-6-methylpiperidine-2-carboxylic acid	2.67285	3.01377	2.64729	2.77797	5.66154	4.57346	4.6871	4.97403	0.681341	1.11033	0.664296	0.818654	1.07623	0.633045	0.562021	0.7571	0.763729	0.513725	1.08192	0.786457	0.971119	0	0.900095	0.623738	linear	high-quality
784	9.168	360.154	?-Gentiobiose	2.09344	2.12956	2.02629	2.0831	1.89546	1.76778	1.98635	1.88319	2.29601	2.43274	2.48454	2.40443	2.12087	1.99302	2.00862	2.04084	2.08112	2.07868	1.99875	2.05285	1.89286	1.86888	1.73088	1.83088	quadratic	high-quality
785	7.866	360.154	?-Gentiobiose	1.4281	1.8465	1.78865	1.68775	1.33701	1.6745	1.69456	1.56869	1.06969	1.25862	1.33701	1.22177	1.51992	1.17307	1.52795	1.40698	2.59252	1.63769	2.15626	2.12883	1.67735	1.83726	1.90916	1.80792	quadratic	high-quality
796	9.652	365.107	10-hydroxycamptothecin	0.658217	1.70351	2.16272	1.50815	2.84523	1.7934	3.31653	2.65172	1.67398	1.8905	1.971	1.84516	1.00658	1.8025	1.42263	1.41057	2.5338	1.86266	2.0716	2.15602	2.45922	1.60106	1.94468	2.00165	quadratic	high-quality
797	10.053	365.108	10-hydroxycamptothecin	0.254918	0.624614	0.640681	0.506738	0.863139	0.46293	0.988305	0.771458	0.536206	0.472637	0.405081	0.471308	0.262369	0.469723	0.410836	0.380976	1.46656	1.44957	1.78073	1.56562	2.16886	1.44231	1.83264	1.8146	quadratic	high-quality
727	5.03	331.288	2,3-dihydroxypropyl palmitate	4558	4423	4438	4473	4518	4403	4753	4558	4365	4227	4537	4376.33	4423	4609	4392	4474.67	4367	4501	4372	4413.33	4447	5090	4439	4658.67	low SQC correlation	low SQC correlation
723	5.721	330.063	3',5'-Cyclic AMP	3.05016	3.13521	3.56421	3.24986	2.52485	2.98762	3.1227	2.87839	0.227264	0.164728	0.211005	0.200999	0.263192	0.188492	0.0484103	0.166698	3.24152	2.69495	2.71496	2.88381	3.1152	2.98637	2.31598	2.80585	linear	high-quality
279	4.241	165.062	3-Hydroxycinnamic acid	1.86114	1.87612	2.65969	2.13232	1.46089	1.39676	1.60757	1.4884	1.99201	1.85866	1.61424	1.82164	1.6798	1.32622	1.60534	1.53712	2.04029	1.95525	1.62542	1.87365	1.76149	1.7926	1.57445	1.70951	quadratic	high-quality
1080	5.02	595.174	5-hydroxy-2-(4-hydroxyphenyl)-3-[(2S,3R,4S,5S,6R)-3,4,5-trihydroxy-6-(hydroxymethyl)oxan-2-yl]oxy-7-[(2S,3R,4R,5R,6S)-3,4,5-trihydroxy-6-methyloxan-2-yl]oxychromen-4-one	2.31841	2.38735	2.36213	2.35596	1.93329	1.86101	2.14619	1.98016	3.21408	2.71319	2.47817	2.80181	1.79341	2.35382	2.37608	2.17444	2.23486	2.45411	2.00643	2.2318	1.98894	1.83089	1.9354	1.91841	quadratic	high-quality
650	10.92	285.072	7-O-Methylbaicalein	0.884133	1.67545	0.949641	1.16974	3.99789	4.19471	4.26591	4.15283	1.71686	1.58281	1.47828	1.59265	0.931933	1.55996	1.29986	1.26392	1.33645	1.95063	1.89877	1.72862	1.88517	1.86377	1.41872	1.72255	cubic	low reproducibility
621	6.276	268.106	Adenosine	0.143886	0.154985	0.272245	0.190372	0.247255	0.533501	0.470404	0.417053	0.484989	0.0980861	0.169849	0.250975	0.299408	0.114492	0.416932	0.276944	7.75001	6.91123	8.34375	7.66833	13.9608	8.32962	8.41915	10.2365	quadratic	high-quality
314	17.375	175.122	Arginine	0.00121084	0.0133807	0.002729	0.00577351	0.0253662	0.0103382	0.0140875	0.0165973	0.00248314	0.00506463	0.0134913	0.00701304	5.32011	5.32706	5.62744	5.42487	0.00417955	0.00600503	0.013602	0.00792885	5.17975	5.31959	5.13908	5.21281	linear	high-quality
117	6.873	118.089	betaine	0.349046	0.343175	0.36524	0.352487	3.3106	3.29711	2.82395	3.14389	0.342412	0.345591	0.360025	0.349343	0.380712	0.359813	0.34468	0.361735	4.43356	5.00427	4.6562	4.69801	4.48925	3.97377	4.17542	4.21282	linear	high-quality
755	3.12	343.299	CocamidopropylBetaine	0.58474	0.686366	0.303618	0.524908	0.87114	0.295699	0.398645	0.521828	0.337934	0.789312	7.19307	2.77344	0.807789	1.35419	0.952969	1.03832	0.427681	0.446159	0	0.29128	0	1.40435	0.322096	0.575481	linear	high-quality
88	8.112	112.053	Cytosine	5.06456	4.56611	4.04421	4.55829	8.70437	8.38854	9.4493	8.8474	9.65308	9.65927	9.65871	9.65702	9.63954	9.48803	9.53502	9.55419	0.864809	0.619666	0.618647	0.70104	0.855065	0.891642	0.962159	0.902955	quadratic	high-quality
336	8.153	180.09	D-(+)-GLUCOSAMINE	1.98363	1.98012	1.89238	1.95204	1.57177	1.5393	1.55555	1.55554	2.25082	2.16868	2.24233	2.22061	2.0503	1.89136	2.09972	2.01379	1.97739	1.99722	1.96548	1.98003	1.75094	1.84977	1.82074	1.80715	quadratic	high-quality
477	4.807	220.12	D-(+)-Pantothenic acid	2.61197	2.65465	2.2654	2.51068	5.68399	5.47435	6.06587	5.7414	0.0359837	0.0409585	0.0278584	0.0349335	0.0344084	0.0265318	0.0295995	0.0301799	2.2287	2.18978	1.86281	2.09376	2.52398	2.98315	2.99538	2.83417	linear	high-quality
324	2.135	178.039	D,L-Sulforaphane	1.74834	1.95168	1.96322	1.88775	2.04838	2.21423	1.78336	2.01533	2.66543	2.85609	2.83044	2.78399	1.98635	2.19364	2.60249	2.26083	2.05072	1.71207	1.34198	1.70159	1.43405	1.31355	1.40359	1.38373	cubic	high-quality
1180	9.202	723.188	dimethyl 3,3'-(2,5-dihydroxy-3,6-dioxocyclohexa-1,4-diene-1,4-diyl)bis(3-(3-methoxy-4-(2-methoxy-2-oxoethoxy)phenyl)propanoate)	6.21428	1.88888	10.4576	6.18693	0.284944	1.42764	10.7961	4.16956	10.388	1.88888	2.33296	4.86994	3.88376	0.868952	1.43229	2.06167	1.39059	1.61377	0.522483	1.17561	10.5361	1.41834	11.0594	7.67129	quadratic	low reproducibility
746	5.033	338.346	Erucamide	41073	42483	42981	42179	43516	41668	42736	42640	42046	41557	41930	41844.3	42983	40603	41466	41684	42066	43208	42303	42525.7	43510	41974	43502	42995.3	low SQC correlation	low SQC correlation
834	10.265	381.103	Excavatin L	0.520956	0.865277	0.845353	0.743862	1.00701	0.782958	1.40513	1.06503	0.784587	1.03483	1.03745	0.952286	0.777264	1.10445	0.882799	0.921504	1.77184	2.52891	3.05453	2.45176	3.8737	1.85822	2.32368	2.6852	quadratic	high-quality
217	9.438	147.079	Glutamine	0	0	0	0	0	0	0	0	6.37137	6.55349	6.3752	6.43335	4.59174	6.09079	6.25901	5.64718	0.239338	0.219315	0.224034	0.227562	0.232069	0.210132	0.239466	0.227222	linear	high-quality
483	7.202	222.116	Hydrocotarnine	2.18882	2.11322	2.13067	2.14424	1.97074	2.11613	1.83844	1.9751	1.26561	1.55493	1.32813	1.38289	1.52585	1.54621	1.2627	1.44492	2.15684	2.15684	2.32258	2.21208	1.7861	2.33276	1.85152	1.99013	linear	high-quality
183	5.894	137.048	Hypoxanthine	5.59973	5.81344	4.82068	5.41128	3.12318	4.32298	5.90529	4.45048	0.107613	0.123926	0.140489	0.12401	0.142094	0.123179	0.119231	0.128168	1.95054	1.7357	1.83318	1.83981	2.28785	2.06723	2.62113	2.3254	quadratic	high-quality
184	5.054	137.049	HYPOXANTHINE	3.11848	3.05095	2.78778	2.98574	6.25585	8.20425	6.16817	6.87609	0	0	0	0	0	0	0	0	2.59592	2.48954	2.40585	2.4971	2.75685	2.99053	2.96499	2.90413	quadratic	high-quality
439	7.434	212.062	Imidacloprid-urea	1.76731	1.94911	2.01329	1.9099	1.54755	2.12027	1.62957	1.76579	2.18308	2.77669	2.51313	2.49097	2.33197	2.51431	2.00316	2.28315	1.86515	2.11985	1.92251	1.96917	1.68777	1.67369	1.90647	1.75597	cubic	high-quality
440	7.165	212.063	Imidacloprid-urea	2.00316	2.32319	1.94361	2.08999	1.83946	2.10772	1.84806	1.93175	2.45599	2.37536	2.61886	2.4834	2.00684	2.14107	1.95855	2.03549	2.12552	2.14189	2.06373	2.11038	1.69807	2.04163	1.75066	1.83012	linear	high-quality
851	8.296	391.106	Isoanhydroicaritin	1039	1117	989	1048.33	1078	1114	889	1027	1246	1066	826	1046	946	1080	1104	1043.33	1068	1237	1048	1117.67	1108	918	955	993.667	low SQC correlation	low SQC correlation
136	4.469	124.042	Isonicotinic acid	0.286629	0.300942	0.251036	0.279535	0.459134	0.412429	0.439171	0.436911	2.88679	2.95885	2.96763	2.93776	2.40579	1.97695	2.53175	2.30483	2.03495	1.97519	2.26577	2.09197	1.65414	1.84161	1.4403	1.64535	linear	high-quality
1191	5.56	741.228	Kaempferol-3-O-alpha-L-rhamnopyranosyl(1-2)-beta-D-glucopyranoside-7-O-alpha-L-rhamnopyranoside	2.16901	2.14934	2.06331	2.12722	1.94532	1.98219	1.91828	1.9486	2.44432	2.32141	2.6213	2.46234	2.18376	1.9109	1.87649	1.99038	2.31895	2.07806	1.98711	2.12804	1.34554	1.88387	1.97727	1.73556	linear	high-quality
154	7.756	130.052	L-5-Oxoproline	0.216023	0.181192	0.208435	0.201883	0.152147	0.163092	0.145861	0.1537	0.0407158	0.0302379	0.0325201	0.0344913	13.5252	0.0326544	0.0121415	4.52334	4.58392	5.235	3.68382	4.50091	3.66625	4.40322	4.73857	4.26935	quadratic	high-quality
156	5.911	130.053	L-5-Oxoproline	469	386	554	469.667	884	549	412	615	252	387	323	320.667	340	327	404	357	467	374	366	402.333	399	359	183	313.667	low SQC correlation	low SQC correlation
317	9.8	176.105	L-citrulline	0	0	0	0	1061	857	738	885.333	162	331	94	195.667	128	228	360	238.667	0	0	78	26	6981	6315	6713	6669.67	not enough SQC	high-quality
165	7.74	132.104	Leucine	0.600647	0.521434	0.642583	0.588221	0.388637	0.274478	0.552653	0.405256	0.676132	0.684519	0.750219	0.703623	0.686383	0.532151	0.640719	0.619751	3.71463	2.84515	4.05571	3.5385	5.26859	3.64334	4.36277	4.4249	linear	high-quality
158	7.733	130.089	L-Pipecolic acid	0.826131	0.500388	0.638409	0.654976	5.35711	4.41674	5.1328	4.96888	0.350842	0.396454	0.469399	0.405565	0.346197	0.22325	0.391792	0.320413	3.76276	3.89037	3.14796	3.60037	2.64219	2.90472	2.78926	2.77873	quadratic	high-quality
754	9.17	343.127	Maltose	2.07085	2.01144	2.04946	2.04392	1.95199	1.85373	1.98041	1.92871	2.40244	2.31777	2.34298	2.3544	2.14045	2.06461	2.00202	2.06903	2.05821	2.01981	2.09644	2.05815	1.94439	1.85994	1.77964	1.86133	quadratic	high-quality
995	9.171	505.181	Melezitose	1.80684	2.13193	2.62201	2.18693	1.99082	1.77117	2.37497	2.04565	2.33256	2.59256	2.71289	2.546	2.43848	1.84302	2.36187	2.21445	2.14396	2.53318	2.33525	2.33746	1.67907	2.03105	2.08027	1.93013	cubic	high-quality
1012	9.809	522.208	Melezitose	2.16241	2.41217	2.51346	2.36268	2.52838	2.18925	2.34894	2.35552	2.14361	2.6429	2.45666	2.41439	2.1812	2.21876	2.16912	2.18969	1.94403	1.81168	2.01709	1.92427	2.17985	1.75794	1.9603	1.96603	cubic	high-quality
1017	9.76	527.164	Melezitose	0.555678	1.19696	1.79585	1.18283	1.53881	1.25924	1.99725	1.59843	1.08037	1.21816	1.27646	1.19166	0.802122	1.19166	1.14661	1.0468	2.33379	2.30464	2.36294	2.33379	2.7273	1.8091	2.78825	2.44155	linear	high-quality
798	9.146	365.109	Melibiose	19965	17700	16273	17979.3	15829	16302	16361	16164	17873	17089	17912	17624.7	18378	15867	17464	17236.3	17890	17857	17063	17603.3	15903	17425	16115	16481	low SQC correlation	low SQC correlation
382	6.533	196.066	MES	2.63091	2.63168	2.40521	2.55593	2.59676	2.31249	2.4896	2.46628	2.70853	2.63229	2.68804	2.67629	2.87534	2.54283	2.44142	2.61986	3.12734	2.62815	2.55047	2.76865	2.61134	2.47362	2.34666	2.47721	linear	high-quality
383	7.248	196.066	MES	1.99881	2.16458	2.23168	2.13169	4.28079	1.74959	2.02811	2.68616	2.21481	2.09381	1.97827	2.09563	2.22546	1.86285	1.97789	2.02207	2.08316	2.11487	2.06261	2.08688	1.74096	1.96038	1.90458	1.86864	linear	high-quality
384	7.89	196.066	MES	50296	28358	50042	42898.7	30361	21045	19568	23658	36213	25325	30181	30573	22591	31428	27601	27206.7	57749	17365	50888	42000.7	14833	23232	23446	20503.7	low SQC correlation	low SQC correlation
313	9.213	175.111	N-alpha-Acetyl-L-Ornithine	1.32994	1.35676	1.72667	1.47112	2.64528	2.14463	2.92802	2.57264	1.07402	1.08408	1.04161	1.06657	2.14686	2.42625	2.2385	2.27054	2.88332	2.33461	2.88891	2.70228	2.519	1.99823	2.74139	2.41954	linear	high-quality
1110	1.646	628.202	NCGC00385199-01!2-[3,4-bis[[(2S,3R,4S,5S,6R)-3,4,5-trihydroxy-6-(hydroxymethyl)oxan-2-yl]oxy]phenyl]-5,7-dihydroxychromen-4-one	0.0328359	0.210878	0.209825	0.15118	0.0901853	0.23015	0.240944	0.187093	0.245682	0.261268	0.215933	0.240961	0.261742	0.00819176	0.257635	0.175856	0.184341	0.288227	0.165754	0.212774	0.242523	0.13003	0.249895	0.207483	linear	high-quality
656	9.169	289.095	NCGC00385684-01_C12H16O8_4H-Pyran-4-one, 3-(beta-D-glucopyranosyloxy)-2-methyl-	2.32128	2.32395	2.32333	2.32285	2.02187	1.87169	1.9835	1.95902	2.43482	2.48373	2.67432	2.53095	2.07376	2.02643	2.16041	2.08687	2.12975	2.26152	2.12817	2.17315	2.05096	1.87075	1.97454	1.96542	linear	high-quality
917	9.188	425.119	lactone	1009	1222	895	1042	78	855	716	549.667	1582	1182	992	1252	1491	968	1036	1165	759	1230	768	919	122	1064	779	655	low SQC correlation	low SQC correlation
269	5.852	162.079	O-Acetyl-L-homoserine	3.21256	2.2278	2.35037	2.59691	16.6574	18.0556	16.6204	17.1111	0	0.431618	0.52683	0.319483	0.450397	0	0	0.150132	1.58454	1.43842	1.63772	1.55356	1.13255	1.44911	1.3494	1.31035	cubic	high-quality
218	7.756	148.063	O-Acetyl-L-serine	0.287206	0.256986	0.279724	0.274639	0.245978	0.22783	0.24262	0.238809	0.134411	0.134724	0.135857	0.134997	0.135404	0.135199	0.133247	0.134617	3.8072	4.21885	2.94745	3.65783	2.68189	3.54643	3.6889	3.30574	quadratic	high-quality
174	16.814	133.099	Ornithine	0	0	0	0	20.2665	12.8989	8.3182	13.8279	0	0	0	0	0	0.241339	0	0.0804465	0.243522	0	0	0.0811739	6.4894	4.62458	2.52407	4.54602	linear	high-quality
233	6.736	152.073	Paracetamol	6221	6051	5743	6005	6627	5788	6255	6223.33	3784	5889	5180	4951	4980	4712	4777	4823	5881	6312	3562	5251.67	4622	6528	5418	5522.67	low SQC correlation	low SQC correlation
944	1.427	451.168	Praeruptorin C	0.449378	0.177241	0.203312	0.276644	2.12146	18.627	0.408761	7.05242	0.196872	0.373559	0.124195	0.231542	0.246291	0.0161256	0.557691	0.273369	4.59777	2.25279	2.33673	3.06243	1.73154	1.16966	1.81142	1.57087	linear	high-quality
107	7.719	116.073	Proline	1.19573	0.979898	0.793243	0.989624	6.00205	5.92955	6.01872	5.98344	0.242046	0.247197	0.335175	0.274806	0.379662	0.336968	0.365565	0.360732	2.20024	1.95799	1.75611	1.97145	2.78421	3.17263	2.28371	2.74685	quadratic	high-quality
108	16.813	116.073	Proline	0	0	0	0	13.8443	10.1246	7.68772	10.5522	0.253184	0	0	0.0843946	0.227247	0	0.248468	0.158572	0	0.241394	0	0.0804648	6.05603	4.26401	2.46727	4.26244	linear	high-quality
109	17.379	116.073	Proline	0.0528736	0	0	0.0176245	0.174057	0.134979	0.0831259	0.13072	0.0494253	0	0	0.0164751	4.90696	4.78597	5.1805	4.95781	0.0425287	0	0.0425287	0.0283525	4.53121	5.33381	4.57856	4.81453	linear	high-quality
297	6.725	170.084	PYRIDOXINE	36620	36320	36265	36401.7	34735	32376	36231	34447.3	24737	37242	31173	31050.7	29559	29938	32499	30665.3	34658	37082	23075	31605	28495	35793	31533	31940.3	low SQC correlation	low SQC correlation
298	7.905	170.085	Pyridoxine	2.29316	2.04815	2.4211	2.25414	2.09617	2.32226	1.98436	2.13426	2.42881	2.34188	2.36046	2.37705	2.58865	2.23953	2.26021	2.3628	2.13543	2.12737	2.30859	2.19046	2.1512	1.97033	2.18555	2.10236	linear	high-quality
155	9.44	130.052	Pyroglutamic acid (not validated, isomer of 89)	8.42753	8.42695	8.42623	8.4269	8.42936	8.4296	8.42657	8.42851	8.80365	9.77107	9.80281	9.45918	4.29515	9.1236	9.37978	7.59951	8.42474	8.42633	8.4231	8.42472	8.41962	8.4296	8.42131	8.42351	cubic	high-quality
419	8.75	203.056	Theophylline	95674	97099	94637	95803.3	87744	83761	87056	86187	100359	100197	99466	100007	102753	97705	100759	100406	90246	87331	92932	90169.7	85148	89556	84555	86419.7	low SQC correlation	low SQC correlation
420	8.237	203.056	Theophylline	106520	104335	103359	104738	110078	106292	103889	106753	100735	103710	102371	102272	110373	106713	106451	107846	106368	101885	108815	105689	109504	109441	109388	109444	low SQC correlation	low SQC correlation
147	3.655	127.053	THYMINE	3582	3016	3323	3307	10494	9813	10314	10207	132	187	76	131.667	0	80	75	51.6667	2519	2290	2421	2410	2536	2759	3106	2800.33	low SQC correlation	low SQC correlation
271	1.838	163.043	Umbelliferone	0.296335	0	0.219104	0.171813	0.222391	0	0.332015	0.184802	0.233363	0.306346	0.355561	0.298423	0	0.26973	0.210348	0.160026	0.296335	0	0.308573	0.201636	0.209254	0.270836	0.321956	0.267349	quadratic	high-quality
0	8.104	69.0362	Unknown	1.79541	2.25502	1.98984	2.01342	1.52951	1.55153	1.53919	1.54008	2.42242	1.90268	2.00983	2.11164	1.9298	1.82145	1.91511	1.88879	1.81206	1.87846	1.90675	1.86576	1.78813	1.6745	1.72683	1.72982	cubic	high-quality
1	9.17	69.0363	Unknown	1.69884	1.98556	2.06829	1.91756	1.28345	1.94084	1.94527	1.72318	2.48025	2.04195	1.97954	2.16724	1.75203	1.55048	2.09801	1.80017	1.70139	1.27886	2.04349	1.67458	2.15824	1.29823	2.27933	1.91193	cubic	high-quality
3	7.732	70.0673	Unknown	1.7675	0.780232	1.28286	1.27686	5.29951	6.06171	5.99557	5.7856	0	0.667502	0.855273	0.507592	0	0	0.630697	0.210232	1.98652	2.02563	1.57423	1.86213	2.02235	2.83896	2.36305	2.40812	quadratic	high-quality
4	8.137	71.0514	Unknown	2.09305	2.46772	2.27634	2.27904	2.77231	1.76959	2.40034	2.31408	2.44077	2.48929	2.80736	2.57914	2.87744	2.4812	2.77231	2.71032	2.61328	2.54589	2.23591	2.46503	2.41921	1.99871	2.55128	2.32307	linear	high-quality
11	8.15	81.036	Unknown	1.60402	1.97222	1.83695	1.8044	1.40564	1.66297	1.99005	1.68622	2.58982	1.7393	2.30053	2.20988	1.88746	2.20777	2.03762	2.04428	1.90457	2.15825	1.58904	1.88395	1.78149	1.73731	2.82652	2.11511	quadratic	high-quality
13	9.443	84.047	Unknown	0	0	0	0	0	0	0	0	5.85988	6.34432	5.52269	5.90896	4.59546	4.80634	5.94417	5.11533	0	0	0	0	0	0	0	0	quadratic	high-quality
20	8.012	87.0462	Unknown	2.94993	1.53711	1.94984	2.14563	1.54305	2.02044	2.21113	1.92487	2.38643	2.46028	2.09327	2.31333	2.29892	2.28673	2.36946	2.31837	2.14192	2.21504	1.39273	1.91656	2.11186	1.72092	2.63702	2.1566	quadratic	high-quality
30	18.328	90.978	Unknown	1.52574	1.4796	193.996	65.6671	194.001	194	194.002	194.001	1.42541	1.15245	0.711688	1.09652	1.35953	1.05007	0.902985	1.1042	1.99147	1.47207	1.66726	1.71027	1.61527	1.03701	2.06742	1.57323	cubic	high-quality
38	1.816	97.0677	Unknown	0.558082	0.836072	0.653062	0.682406	0.127199	0.555766	0.571982	0.418315	0.409821	0.212912	0.112845	0.245193	0.178163	0.324108	0.34959	0.283954	0.208884	0.407505	0.317158	0.311182	0.0993996	0.653062	0.398238	0.383567	linear	high-quality
40	8.024	98.0342	Unknown	1.85067	1.88455	1.74965	1.82829	1.273	1.35825	1.45602	1.36243	2.10046	1.69506	2.08691	1.96081	2.03892	1.50815	1.74506	1.76404	1.99727	1.41492	1.75426	1.72215	1.86513	1.62621	1.69281	1.72805	cubic	high-quality
41	5.392	98.0582	Unknown	2089	2156	2190	2145	2262	2113	2443	2272.67	1973	2489	2101	2187.67	2470	2297	2287	2351.33	2049	2174	2115	2112.67	2204	2354	2323	2293.67	low SQC correlation	low SQC correlation
53	8.057	101.026	Unknown	1.79982	1.87559	1.90307	1.85949	1.50483	1.61325	1.76636	1.62815	2.11218	2.04427	2.42171	2.19272	1.96804	1.9849	2.17805	2.04367	1.79021	1.80825	1.77349	1.79065	1.70308	1.717	1.86939	1.76316	quadratic	high-quality
54	5.789	101.062	Unknown	334	644	335	437.667	804	1046	906	918.667	246	138	264	216	151	192	148	163.667	328	338	158	274.667	301	326	315	314	not enough SQC	high-quality
57	7.77	101.097	Unknown	0	0	0	0	0	0	0	0	0	0	0	0	0	0	0	0	0	0	0	0	1288	726	177	730.333	not enough SQC	low reproducibility
70	18.326	104.995	Unknown	2.03153	2.09922	1.97741	2.03605	2.36324	2.36868	2.14339	2.29177	1.7829	1.37391	1.13669	1.43117	1.42457	0.922382	1.19107	1.17934	2.30929	1.73786	1.70458	1.91724	2.08383	1.56297	1.75852	1.80177	linear	high-quality
86	1.874	111.083	Unknown	1.15964	1.32297	1.07971	1.18744	1.2778	1.81992	1.22219	1.43997	1.46198	1.64268	1.66354	1.5894	1.38205	1.69481	0.815605	1.29749	1.62531	1.43765	1.26737	1.44344	1.3056	1.4446	1.42375	1.39132	linear	high-quality
93	2.134	114.039	Unknown	2.12741	2.14503	1.94471	2.07238	1.94235	1.91996	1.82279	1.89503	3.60615	3.24524	2.83197	3.22779	2.2543	2.45091	2.416	2.37374	1.84796	1.81482	1.59573	1.75284	1.60107	1.2082	1.71731	1.50886	quadratic	high-quality
104	16.806	115.089	Unknown	0	0	0	0	3064	2403	2148	2538.33	0	74	0	24.6667	0	0	0	0	0	79	0	26.3333	1316	1031	756	1034.33	not enough SQC	high-quality
105	12.496	116.004	Unknown	2.68313	2.04766	2.21181	2.3142	1.64064	2.0429	2.23739	1.97364	1.13917	1.3898	1.4552	1.32805	1.17948	1.11449	1.17829	1.15742	2.61697	2.41541	2.38781	2.4734	2.22372	2.28764	2.22372	2.24502	quadratic	high-quality
106	2.707	116.02	Unknown	0	0	0	0	0	0	0	0	0	0.105128	0	0.0350427	0	0	0	0	0	0	0	0	0	0.0420355	0	0.0140118	linear	high-quality
129	19.521	120.968	Unknown	1103	1250	1254	1202.33	1419	1379	1225	1341	1393	1153	1110	1218.67	1310	1109	1214	1211	1485	1171	1139	1265	1438	1370	1227	1345	low SQC correlation	low SQC correlation
130	18.961	120.968	Unknown	1149	952	1122	1074.33	1456	1169	1519	1381.33	1288	1037	1190	1171.67	1292	1274	1283	1283	1305	1194	1168	1222.33	1308	1069	1481	1286	low SQC correlation	low SQC correlation
132	19.212	122.927	Unknown	4865	4751	4762	4792.67	5797	5266	5377	5480	4904	4534	4612	4683.33	5114	5055	4571	4913.33	4832	5503	5238	5191	5668	4765	5096	5176.33	low SQC correlation	low SQC correlation
133	1.867	123.083	Unknown	1.55877	1.35247	1.79627	1.56917	1.17351	1.50225	1.22992	1.30189	1.36364	1.60701	1.41981	1.46349	1.49047	1.40441	1.43204	1.44231	1.36523	1.49195	1.40595	1.42104	1.34122	1.42134	1.08895	1.28384	cubic	high-quality
138	19.305	124.925	Unknown	562	696	822	693.333	1050	890	927	955.667	778	733	799	770	1025	920	820	921.667	785	775	783	781	818	712	809	779.667	low SQC correlation	low SQC correlation
148	17.382	127.101	Unknown	0	0	0	0	0	0	0.0530191	0.017673	0	0	0	0	2.53477	3.29698	2.84633	2.89269	0	0	0	0	2.50974	3.79213	2.84355	3.04847	linear	high-quality
159	7.77	130.099	Unknown	0.541384	0.468995	0.45358	0.487986	0	0.443348	0	0.147783	0.548659	0.443348	0.49552	0.495843	0	0.456143	0.636108	0.364084	0	0.442072	0	0.147357	7.31735	4.02755	1.03746	4.12745	quadratic	low reproducibility
160	17.382	130.1	Unknown	0	0	0	0	0	0	0	0	0	0	0.0200557	0.00668524	4.76825	5.3346	5.2558	5.11955	0	0	0.0245125	0.00817084	3.99153	5.19236	4.34309	4.50899	quadratic	high-quality
167	12.503	133.031	Unknown	2.5811	2.29116	2.35468	2.40898	2.35839	2.70675	2.66399	2.57638	1.02576	1.11241	1.03174	1.05664	0.883876	0.981564	0.840301	0.901914	2.32553	2.60693	2.66531	2.53259	2.47073	2.45946	2.42323	2.45114	cubic	high-quality
168	9.773	133.052	Unknown	0.353761	0.314428	0.351734	0.339974	0	0	0.305507	0.101836	0	0	0	0	0	0	0	0	5.68364	7.34456	8.22611	7.08477	10.2183	8.67013	6.83404	8.57417	linear	high-quality
170	7.601	133.052	Unknown	0.716979	0.431354	2.12194	1.09009	0.0777973	0.0228509	0	0.0335494	0.105588	0.0530946	0.0345676	0.0644167	0.0946681	0.078346	1.94903	0.707347	8.8596	10.5703	10.1781	9.86932	9.89094	10.016	9.29653	9.73449	linear	high-quality
186	5.822	137.084	Unknown	550	366	415	443.667	816	910	777	834.333	344	367	443	384.667	324	308	647	426.333	557	485	609	550.333	384	452	507	447.667	not enough SQC	low reproducibility
187	12.572	137.985	Unknown	1376	1516	1181	1357.67	1263	1294	1286	1281	1031	1379	1383	1264.33	1187	1178	1103	1156	1198	1240	1311	1249.67	1204	1232	1327	1254.33	low SQC correlation	low SQC correlation
191	19.177	138.941	Unknown	2.28328	1.99154	2.05097	2.10859	2.03985	1.77229	1.96091	1.92435	2.55475	2.36119	2.23806	2.38467	2.01775	1.94156	2.0066	1.98864	1.99154	1.98855	1.97522	1.9851	1.70438	1.69057	1.82237	1.73911	cubic	high-quality
196	19.17	140.94	Unknown	2.18541	2.07537	2.13863	2.13314	2.17561	1.56399	1.87447	1.87136	2.3362	1.85483	2.18149	2.12417	2.28108	1.55576	1.71339	1.85008	2.21897	2.31158	2.07917	2.20324	1.5068	1.8018	1.99471	1.76777	quadratic	high-quality
197	10.024	141.021	Unknown	0	0	0	0	0	0	0	0	0	0	0	0	0	0	0	0	1195	871	824	963.333	907	796	1178	960.333	not enough SQC	high-quality
198	8.632	141.068	Unknown	2.21812	2.12631	2.08665	2.14369	2.76789	3.56642	3.13608	3.1568	1.37875	1.62217	1.90754	1.63615	1.19644	1.58936	1.44972	1.41184	1.74188	1.45269	1.69392	1.62949	1.58042	1.32567	1.47936	1.46182	quadratic	high-quality
231	6.592	152.041	Unknown	3.24752	3.02898	2.59619	2.95756	3.83886	3.11468	3.89028	3.61461	2.81472	3.07611	1.80773	2.56619	4.04883	2.56619	2.11197	2.909	3.87314	3.42749	3.97169	3.75744	3.10182	2.97327	3.25609	3.11039	linear	high-quality
249	17.354	157.111	Unknown	0	0	0	0	0	0	0	0	0	0	0	0	4.95724	5.82764	5.9849	5.58993	0	0	0	0	5.5753	5.72524	4.84387	5.38147	linear	high-quality
250	8.213	158.095	Unknown	0	0	0	0	0	0	0	0	0	0	0	0	0	0	0	0	0	0	0	0	21.1362	12.7719	5.64766	13.1853	linear	high-quality
251	17.363	158.095	Unknown	0	0	0	0	0	0	0	0	0	0	0	0	5.60683	5.12412	5.96509	5.56534	0	0	0	0	5.3001	5.21588	5.13794	5.21798	linear	high-quality
264	5.09	161.047	Unknown	1.22213	2.01735	1.74039	1.65995	1.68555	1.5265	2.12429	1.77878	1.94331	2.0859	2.45609	2.16177	2.15994	2.48351	2.47254	2.372	1.266	1.82265	1.61699	1.56855	1.08228	1.49634	1.01921	1.19927	linear	high-quality
306	1.688	172.118	Unknown	0	0	94	31.3333	0	0	0	0	86	78	1253	472.333	0	117	84	67	0	0	0	0	0	92	0	30.6667	not enough SQC	high-quality
308	18.333	172.982	Unknown	1.60894	1.81787	1.91137	1.77939	3.99918	2.65641	2.53345	3.06302	2.24349	1.33534	1.17912	1.58598	1.48088	0.558996	1.12318	1.05435	2.29746	1.6146	1.64587	1.85264	2.52616	1.44267	2.16734	2.04539	quadratic	high-quality
315	17.388	175.137	Unknown	0	0	0	0	0	0	0	0	0	0	0	0	7897	6938	7976	7603.67	0	0	0	0	6675	7767	7736	7392.67	not enough SQC	high-quality
321	8.022	177.089	Unknown	0	0	0	0	17.4551	16.4379	17.8603	17.2511	0	0	0	0	0	0	0	0	0	0	0	0	0.436451	0.78377	0.436451	0.552224	linear	high-quality
326	5.263	178.074	Unknown	1.4826	1.50393	1.63615	1.5409	3.35503	3.88818	3.16096	3.46805	2.03068	2.5617	2.49346	2.36195	2.08186	1.79183	2.02428	1.96599	1.33119	1.52099	1.56578	1.47265	1.35038	1.25868	1.26295	1.29067	linear	high-quality
353	2.565	188.131	Unknown	0.439431	0	1.31529	0.584906	1.87434	0.849406	12.3287	5.01749	1.70663	0	1.92093	1.20919	2.09797	0	2.10728	1.40175	0	0.430113	0	0.143371	0.607148	0.458066	0.476701	0.513971	linear	high-quality
354	8.592	188.131	Unknown	384	553	391	442.667	1383	1306	1119	1269.33	0	0	0	0	0	0	0	0	504	383	464	450.333	420	473	458	450.333	not enough SQC	high-quality
362	8.891	192.033	Unknown	1.19622	1.7777	2.07441	1.68278	4.53812	3.98515	3.86332	4.12886	1.49066	1.03476	1.06261	1.19601	0.739031	3.32698	1.15104	1.73902	4.00734	3.59749	4.01572	3.87352	4.78291	3.62144	4.12032	4.17489	cubic	high-quality
363	8.61	192.163	Unknown	2.60974	1.20656	1.73573	1.85068	0.919002	4.7105	1.18971	2.27307	1.40373	1.80208	1.56532	1.59038	1.8844	1.32647	0.942748	1.38454	4.30796	1.48462	1.63635	2.47631	2.85839	2.16749	1.13619	2.05402	cubic	high-quality
377	6.559	195.969	Unknown	557	338	351	415.333	849	981	521	783.667	604	633	608	615	395	614	627	545.333	595	678	536	603	1053	772	718	847.667	low SQC correlation	low SQC correlation
378	6.51	195.984	Unknown	3.04409	1.78355	0.607197	1.81161	1.69284	0.905723	0.856557	1.15171	3.56191	2.69722	0.722344	2.32716	0.778582	0.926152	1.45716	1.05396	1.06634	1.02679	1.11431	1.06915	0.977382	0.538006	1.14147	0.885619	cubic	high-quality
387	6.538	196.174	Unknown	1.28707	1.24669	1.73259	1.42212	1.34363	1.69615	1.2614	1.43373	1.55539	1.44773	1.5313	1.51147	1.81812	1.31055	1.46398	1.53088	1.40337	1.43154	1.38017	1.40503	1.31604	1.29879	1.41059	1.34181	quadratic	high-quality
388	6.533	196.254	Unknown	2.21772	1.12392	1.60316	1.64827	1.38465	1.97438	1.36851	1.57584	1.69255	2.01659	1.96196	1.89037	1.09661	1.65158	1.86388	1.53736	2.24628	1.74097	1.38961	1.79229	1.98307	1.51252	1.71986	1.73849	linear	high-quality
389	6.547	196.518	Unknown	2.06409	2.06772	2.76457	2.29879	2.42703	2.11127	1.91891	2.15241	2.31815	2.29274	2.29637	2.30242	1.63581	1.93343	2.48511	2.01812	2.47422	2.31815	2.55769	2.45002	2.00965	2.15845	1.84995	2.00602	linear	high-quality
390	19.27	196.956	Unknown	1630	1365	1246	1413.67	635	590	465	563.333	606	1315	1152	1024.33	1204	1324	1252	1260	666	1317	1110	1031	512	1295	774	860.333	low SQC correlation	low reproducibility
434	3.731	210.048	Unknown	0.111897	0.171797	0.1797	0.154465	0.0690516	0.0440932	0.0440932	0.0524126	0.184692	0.178037	0.144759	0.169163	0.110649	0.195092	0.173045	0.159595	0.187188	0.126456	0.163062	0.158902	0.062812	0.108985	0.0528286	0.0748752	linear	high-quality
457	8.152	214.256	Unknown	0.810382	0.534611	0.799839	0.714944	0.28382	0.701274	0.179088	0.388061	0.756397	0.423235	4.83354	2.00439	0.588788	2.29385	1.70084	1.52782	0.424001	0.288043	0.509784	0.407276	0.249058	0.9243	0.942752	0.70537	cubic	high-quality
465	8.285	218.048	Unknown	1551	2595	1338	1828	1381	1241	1389	1337	2305	2007	4124	2812	1178	1651	1959	1596	1138	2010	1342	1496.67	1622	1444	2059	1708.33	low SQC correlation	low SQC correlation
469	19.361	218.946	Unknown	2807	3330	3247	3128	3746	3036	3444	3408.67	3472	2874	3122	3156	3009	3125	3182	3105.33	3461	2894	3293	3216	3180	2846	3553	3193	low SQC correlation	low SQC correlation
470	19.121	218.947	Unknown	3112	3067	3042	3073.67	3576	3238	3186	3333.33	3424	2886	3008	3106	3224	3348	3034	3202	3293	3348	2945	3195.33	3338	3081	3476	3298.33	low SQC correlation	low SQC correlation
476	6.155	220.027	Unknown	718	654	654	675.333	1022	1132	1100	1084.67	722	727	625	691.333	706	981	654	780.333	541	738	489	589.333	868	786	801	818.333	not enough SQC	high-quality
478	19.191	220.903	Unknown	4656	4434	4431	4507	5482	4915	4972	5123	5058	4682	4850	4863.33	5200	4885	4699	4928	5005	4809	5337	5050.33	4663	4352	5024	4679.67	low SQC correlation	low SQC correlation
484	19.196	222.901	Unknown	1135	1276	1177	1196	1118	1202	1181	1167	1089	1150	1120	1119.67	1066	1097	1053	1072	1106	1066	1054	1075.33	1242	1071	1076	1129.67	low SQC correlation	low SQC correlation
492	2.839	226.041	Unknown	31190	30435	29020	30215	27175	26653	27194	27007.3	29373	31140	30699	30404	28911	29034	29332	29092.3	28859	29858	31186	29967.7	29942	28942	27856	28913.3	low SQC correlation	low SQC correlation
506	2.853	228.037	Unknown	1622	1561	1478	1553.67	1296	1498	1378	1390.67	1650	1552	1643	1615	1565	1367	1473	1468.33	1565	1524	1616	1568.33	1396	1412	1544	1450.67	low SQC correlation	low SQC correlation
518	7.933	228.272	Unknown	0	0.0499746	0	0.0166582	0	0.324446	0	0.108149	0.0654106	0	43.9413	14.6689	0	0.352906	0.146932	0.166613	0	0	0	0	0	2.08319	0.0514217	0.711536	linear	high-quality
527	10.056	233.011	Unknown	0	0	0	0	0	0	0	0	0	0	0	0	0	0	0	0	1654	1603	1298	1518.33	1314	1346	1728	1462.67	not enough SQC	low reproducibility
528	8.506	233.067	Unknown	2.51667	2.76132	2.63859	2.63886	3.76999	3.32621	2.96614	3.35411	2.40694	2.65241	2.4167	2.49201	1.89245	2.22163	2.37524	2.16311	3.05555	3.10107	2.66135	2.93932	2.98321	3.15308	3.02466	3.05365	linear	high-quality
534	3.884	234.137	Unknown	125	219	295	213	1479	1592	1562	1544.33	0	0	0	0	0	0	0	0	76	122	82	93.3333	156	157	216	176.333	low SQC correlation	low SQC correlation
536	19.173	234.921	Unknown	1.98664	1.98987	2.01316	1.99656	1.83432	1.80372	1.90116	1.8464	2.3171	2.22663	2.28836	2.27736	1.94293	1.92838	1.9454	1.9389	1.98843	1.94142	1.89729	1.94238	1.78816	1.75971	1.79052	1.77946	quadratic	high-quality
543	19.172	236.919	Unknown	1.96591	2.07524	2.15186	2.06434	1.96171	2.04139	2.10974	2.03761	2.29518	2.2626	2.29442	2.28407	2.1105	2.04991	2.00906	2.05649	2.0447	2.0461	2.07015	2.05365	1.90189	1.92531	1.95064	1.92594	linear	high-quality
547	19.17	238.918	Unknown	2.0002	2.13598	1.93231	2.02283	1.80917	1.97336	1.83601	1.87285	2.41542	2.30806	2.54488	2.42279	2.15334	2.1344	2.01757	2.10177	2.08703	1.55025	2.0744	1.9039	2.05704	1.88811	2.11387	2.01967	linear	high-quality
553	7.871	242.288	Unknown	1.48144	0.343015	1.04198	0.955477	0.92987	0.243775	0.229599	0.467748	0.611486	0.876059	0.530769	0.672771	0.0195606	2.69668	1.76395	1.4934	0.243775	0.27068	0.320008	0.278154	0.348548	0.39624	0.329184	0.357991	linear	high-quality
569	1.374	248.261	Unknown	0	0	0	0	0	0	0	0	0	1.35854	17.759	6.37251	0	1.66636	1.33392	1.00009	0	0	0	0	0	4.3382	0	1.44607	linear	low reproducibility
573	5.223	250.99	Unknown	21593	21252	24007	22284	26081	22408	22576	23688.3	23712	20696	20534	21647.3	23773	22432	20032	22079	22490	23009	22504	22667.7	22943	20566	25180	22896.3	low SQC correlation	low SQC correlation
576	9.626	250.99	Unknown	2245	1880	1836	1987	2194	2159	2666	2339.67	1968	1836	1827	1877	1926	1922	1711	1853	2264	1722	2079	2021.67	2791	1519	2135	2148.33	low SQC correlation	low SQC correlation
578	12.534	250.99	Unknown	1.94793	3.10049	4.19924	3.08256	1.46581	2.61836	4.13303	2.73907	2.37005	1.95621	2.09899	2.14175	1.84654	1.63341	2.19417	1.89138	1.80516	1.90448	1.88586	1.86517	2.63698	2.09485	2.9991	2.57698	linear	high-quality
580	6.077	250.99	Unknown	15725	13868	16360	15317.7	20855	19001	20260	20038.7	13576	12560	12191	12775.7	15960	13826	12413	14066.3	14774	15012	15152	14979.3	15501	12455	18601	15519	low SQC correlation	low SQC correlation
581	5.457	250.99	Unknown	19809	21252	24007	21689.3	23103	22408	22576	22695.7	23712	18762	15336	19270	17328	22211	19974	19837.7	17060	23009	22504	20857.7	22943	18790	19097	20276.7	low SQC correlation	low SQC correlation
591	18.334	254.987	Unknown	1.65054	1.96149	1.74824	1.78676	3.53402	2.88627	2.79423	3.07151	1.88005	1.07113	1.15044	1.36721	1.59728	0.885972	1.27199	1.25175	2.10709	1.6341	1.80204	1.84774	1.80947	1.46541	1.80628	1.69372	quadratic	high-quality
638	19.256	278.955	Unknown	2962	2693	2258	2637.67	150	1864	2167	1393.67	3228	2793	2652	2891	488	2804	2872	2054.67	1921	2818	1762	2167	2384	2972	2163	2506.33	low SQC correlation	low reproducibility
642	19.24	280.955	Unknown	876	940	616	810.667	0	553	665	406	893	867	889	883	0	784	963	582.333	613	900	574	695.667	622	994	707	774.333	low SQC correlation	low reproducibility
652	9.306	288.009	Unknown	2.49612	2.41704	2.81429	2.57581	2.38949	1.81508	2.10628	2.10362	2.89226	2.4131	2.29168	2.53235	1.95408	1.7147	2.61583	2.09487	2.92526	2.95423	2.2528	2.71076	2.97496	1.99952	2.8758	2.61676	quadratic	high-quality
658	7.774	290.079	Unknown	975	830	848	884.333	867	910	886	887.667	613	1018	865	832	1752	822	632	1068.67	696	614	338	549.333	597	784	468	616.333	low SQC correlation	low reproducibility
659	10.255	290.08	Unknown	0	0	0	0	0	0	0	0	237	1121	1378	912	837	963	1078	959.333	113	281	148	180.667	73	121	0	64.6667	not enough SQC	high-quality
660	8.971	290.08	Unknown	4608	1190	486	2094.67	593	1071	336	666.667	296	1153	1325	924.667	2715	1117	1365	1732.33	1029	1138	848	1005	271	1446	288	668.333	low SQC correlation	low reproducibility
665	1.343	292.287	Unknown	0	0	0	0	0	0	0	0	0	0	1061	353.667	0	0	0	0	0	0	0	0	0	206	0	68.6667	not enough SQC	low reproducibility
668	19.283	294.932	Unknown	2492	2011	2400	2301	1357	1138	1057	1184	822	2561	2108	1830.33	2121	1984	1993	2032.67	1240	2027	2194	1820.33	945	2164	1520	1543	low SQC correlation	low reproducibility
672	7.747	297.568	Unknown	1361	1394	1610	1455	1703	1208	1216	1375.67	1092	1454	1166	1237.33	2285	1387	1437	1703	597	660	537	598	552	647	618	605.667	low SQC correlation	low SQC correlation
704	19.26	316.923	Unknown	3385	3239	3170	3264.67	3363	3272	3606	3413.67	3319	3219	3240	3259.33	2974	3042	3293	3103	3313	3231	3588	3377.33	3414	3132	3661	3402.33	low SQC correlation	low SQC correlation
706	19.206	318.881	Unknown	6602	7286	6894	6927.33	8360	7651	7609	7873.33	7949	6803	7307	7353	7930	7000	6940	7290	7560	7029	7244	7277.67	7727	6640	7547	7304.67	low SQC correlation	low SQC correlation
708	19.204	320.878	Unknown	2268	2203	2291	2254	2611	2366	2447	2474.67	2239	2232	2218	2229.67	2399	2192	2342	2311	2330	2143	2408	2293.67	2261	1983	2455	2233	low SQC correlation	low SQC correlation
713	1.343	324.262	Unknown	0	0	0	0	0	0	0	0	0	0	1609	536.333	0	0	0	0	0	0	0	0	0	0	0	0	not enough SQC	high-quality
716	5.732	325.988	Unknown	0	0	0	0	0	0	0	0	0	0	0	0	0	0	0	0	0	0	0	0	0	0	0	0	not enough SQC	high-quality
722	18.332	329.011	Unknown	3.20844	3.41296	1.71575	2.77905	0	1.33594	2.27617	1.20404	2.97205	2.0876	2.47538	2.51168	0	1.9787	2.43022	1.46964	1.59357	2.39835	0.990654	1.66086	1.58295	3.00924	1.44749	2.01323	linear	low reproducibility
726	1.725	331.251	Unknown	0	0	0	0	865	1182	1304	1117	0	0	0	0	0	0	0	0	0	0	0	0	0	0	0	0	not enough SQC	high-quality
729	19.175	332.899	Unknown	2.13668	2.07548	2.22794	2.1467	2.14566	2.06983	2.09609	2.10386	2.38943	2.2772	2.3772	2.34794	2.16149	2.04411	2.05756	2.08772	2.17039	2.06749	2.20298	2.14695	2.01595	1.89751	2.036	1.98315	linear	high-quality
731	19.175	334.896	Unknown	1.85055	1.96514	2.0112	1.9423	1.90753	1.90964	1.93062	1.91593	2.29198	2.16461	2.30147	2.25269	1.98928	1.88232	1.85862	1.91008	2.13368	1.91006	1.95138	1.99837	1.84564	1.71987	1.78696	1.78416	quadratic	high-quality
735	19.173	336.896	Unknown	2.07555	1.93513	2.31645	2.10905	2.09129	2.1494	2.08887	2.10985	2.56098	2.47503	2.26561	2.43388	2.12398	2.32735	2.09008	2.18047	1.95692	1.98355	2.23656	2.05901	2.03561	2.1845	1.97024	2.06345	linear	high-quality
750	2.824	340.261	Unknown	0	0	0	0	112	0	0	37.3333	2372	0	0	790.667	0	0	0	0	0	488	0	162.667	0	0	0	0	not enough SQC	low reproducibility
759	9.282	346.014	Unknown	2.09949	2.10905	1.70934	1.97263	1.43723	0.885357	1.63362	1.31874	1.13733	1.16572	1.01388	1.10564	0.943561	0.927073	0.876922	0.915852	2.39204	2.07118	1.77856	2.0806	2.21935	1.6388	1.61038	1.82285	cubic	high-quality
763	18.338	351.006	Unknown	1.7847	2.07157	1.40319	1.75315	2.25641	2.01686	2.01538	2.09621	1.48895	1.30411	1.27454	1.35587	1.33073	1.04977	1.06604	1.14885	2.16473	1.61908	1.80392	1.86258	1.84532	1.50226	1.60429	1.65063	linear	high-quality
793	12.474	363.019	Unknown	2.4973	2.70642	2.10229	2.43534	2.58391	2.80993	2.22481	2.53955	1.01655	1.34608	1.01444	1.12569	0.917272	0.830666	0.75251	0.833483	2.17834	2.53955	2.67474	2.46421	2.63249	3.05496	2.37056	2.686	linear	high-quality
806	2.332	370.249	Unknown	2.72489	2.46565	2.26263	2.48439	2.03463	2.14082	2.044	2.07315	2.3251	2.6062	2.54373	2.49168	2.19079	2.3126	2.40318	2.30219	2.45003	2.26263	2.49376	2.40214	2.03775	2.14394	2.22203	2.13457	linear	high-quality
812	3.006	371.33	Unknown	0.82868	1.10843	0.327011	0.754706	1.02355	0.368488	0.308165	0.566734	0.340976	0.780199	4.34785	1.82301	1.40832	1.37948	1.47263	1.42015	0.386533	0.336336	0	0.240957	0	1.83495	0.708601	0.84785	quadratic	high-quality
820	8.253	374.694	Unknown	2.37502	2.34396	2.03647	2.25182	2.53031	2.28184	2.3657	2.39262	0	0	0	0	0	0	0	0	2.83159	2.95272	2.28805	2.69079	2.72909	2.38123	2.40608	2.50547	linear	high-quality
825	5.042	376.346	Unknown	2451	2603	2902	2652	2881	2744	2598	2741	2735	2836	2598	2723	3015	2923	2734	2890.67	2848	2764	2866	2826	2606	2807	2860	2757.67	low SQC correlation	low SQC correlation
826	19.222	376.932	Unknown	3615	3348	3043	3335.33	437	2262	2691	1796.67	3696	3412	3518	3542	858	3621	3585	2688	2562	3460	2253	2758.33	2775	4091	2559	3141.67	low SQC correlation	low reproducibility
828	19.25	378.931	Unknown	1502	1237	1090	1276.33	0	818	1140	652.667	1559	1350	1345	1418	76	1335	1401	937.333	1077	1392	827	1098.67	1100	1393	948	1147	low SQC correlation	low reproducibility
829	8.43	379.066	Unknown	2.82608	2.1134	3.2051	2.71486	1.31325	2.44058	2.12311	1.95898	2.79692	2.21706	2.64467	2.55288	2.46326	2.40171	2.42439	2.42978	3.00101	2.4665	3.50637	2.99129	2.37579	2.07452	1.97734	2.14255	linear	high-quality
830	7.856	379.701	Unknown	329	417	397	381	2190	2040	2645	2291.67	0	0	0	0	0	0	0	0	0	0	0	0	0	0	0	0	not enough SQC	high-quality
847	7.539	388.148	Unknown	1.51557	1.44641	1.64639	1.53612	3.15708	3.34095	3.49835	3.33213	2.23576	2.52415	2.33318	2.36436	1.58853	1.73673	1.93088	1.75205	1.72925	1.6485	1.85757	1.74511	1.639	1.65167	1.7378	1.67616	quadratic	high-quality
858	6.539	391.39	Unknown	1.50799	1.75402	2.0629	1.77497	1.73337	2.00291	1.66914	1.80181	1.75591	2.12297	1.7111	1.86333	1.5264	1.56543	1.68181	1.59121	1.83507	1.50633	1.46511	1.60217	1.80765	1.41667	1.77299	1.66577	quadratic	high-quality
859	19.265	392.911	Unknown	6050	4422	5342	5271.33	2468	2571	2062	2367	2154	4788	5236	4059.33	4984	5054	4796	4944.67	2417	4608	5028	4017.67	2532	4846	3011	3463	low SQC correlation	low SQC correlation
866	7.743	398.045	Unknown	0	0	0	0	0	0	0	0	0	0	0	0	0	0	0	0	2715	2318	2422	2485	2003	2163	2502	2222.67	low SQC correlation	low SQC correlation
867	8.278	398.113	Unknown	1612	2424	1727	1921	1596	1374	1456	1475.33	2366	2256	4473	3031.67	1307	1678	2266	1750.33	1432	2456	1642	1843.33	1988	1857	1885	1910	low SQC correlation	low SQC correlation
887	18.324	411.016	Unknown	2.37872	3.06857	2.21109	2.55279	0	1.68564	2.12083	1.26882	3.18784	2.22076	1.83715	2.41525	0	1.78558	2.04991	1.2785	2.31425	2.35938	1.36006	2.01123	1.88228	2.1434	1.66953	1.8984	linear	low reproducibility
889	9.734	412.099	Unknown	0	0	0	0	0	0	0	0	0	0	0	0	0	0	0	0	1101	1984	2423	1836	2784	2274	871	1976.33	not enough SQC	high-quality
890	6.198	412.109	Unknown	509	907	746	720.667	1604	1636	1633	1624.33	389	402	444	411.667	1014	870	1144	1009.33	976	904	689	856.333	817	1034	1238	1029.67	not enough SQC	high-quality
897	19.184	414.9	Unknown	2391	2315	2414	2373.33	2615	2537	2438	2530	2564	2263	2249	2358.67	2696	2282	2026	2334.67	2651	2318	2549	2506	2456	2511	2400	2455.67	low SQC correlation	low SQC correlation
905	19.205	416.859	Unknown	1837	1945	2028	1936.67	2196	2391	2082	2223	1924	1824	1911	1886.33	2177	1853	1734	1921.33	2113	1834	1937	1961.33	2025	2028	2075	2042.67	low SQC correlation	low SQC correlation
906	18.342	418.993	Unknown	1.76425	1.78815	1.95505	1.83582	3.52711	2.4688	2.49945	2.83179	1.85366	1.11492	1.13316	1.36724	1.7469	0.761074	1.13924	1.21574	2.34961	1.58164	2.16596	2.0324	2.20922	1.71016	1.70369	1.87436	quadratic	high-quality
919	18.324	426.994	Unknown	2.85441	2.58131	2.04277	2.49283	0.917187	0.748733	0.368434	0.678118	0.000897911	1.14434	1.3179	0.821049	1.55017	1.12903	1.23878	1.30599	0.743628	1.36385	2.54813	1.55187	0.526679	2.1321	0.674715	1.11116	linear	high-quality
920	10.048	427.044	Unknown	0	0	0	0	0	0	0	0	0	0	0	0	0	0	0	0	1384	1087	1054	1175	739	1246	592	859	low SQC correlation	low reproducibility
921	19.171	430.876	Unknown	2.1199	2.18235	2.36122	2.22115	2.18614	2.0338	2.12279	2.11424	2.50832	2.25148	2.28848	2.34943	2.19354	2.11701	2.0569	2.12248	2.14571	2.16484	2.18415	2.1649	2.08849	2.04174	2.06214	2.06412	linear	high-quality
923	9.77	431.074	Unknown	0	0	0	0	0	0	0	0	0	0	0	0	0	0	0	0	3.85923	4.02811	3.29249	3.72661	1.59215	3.9451	0.995142	2.17746	quadratic	low reproducibility
928	19.173	432.875	Unknown	2.09709	2.33154	2.38046	2.2697	2.20947	2.19639	2.29279	2.23288	2.65898	2.58778	2.30925	2.51867	2.37174	2.14117	2.13342	2.21544	2.34413	2.12906	2.09419	2.18913	2.07772	1.91932	2.05737	2.01814	linear	high-quality
932	19.156	434.873	Unknown	2.10551	2.05185	2.13106	2.09614	1.90876	2.51179	2.03396	2.1515	2.16428	2.43513	2.52712	2.37551	2.11062	2.22816	2.11573	2.1515	2.2486	2.27671	2.1004	2.20857	2.09018	2.16428	2.43513	2.22986	linear	high-quality
933	9.781	437.09	Unknown	0	0	0	0	0	0	0	0	0	0	0	0	0	0	0	0	1075	1054	926	1018.33	1834	806	1348	1329.33	low SQC correlation	low SQC correlation
943	2.81	451.073	Unknown	3.69294	2.33915	3.95944	3.33051	1.63988	1.31289	1.40545	1.45274	4.15266	3.1999	1.77918	3.04391	2.09537	2.02712	1.58791	1.90347	3.87283	1.37848	1.51327	2.25486	2.22174	1.14129	3.33315	2.23206	quadratic	high-quality
945	8.215	453.037	Unknown	824	724	742	763.333	1002	942	948	964	862	859	749	823.333	855	806	769	810	892	773	690	785	804	760	913	825.667	low SQC correlation	low SQC correlation
948	7.721	453.409	Unknown	149	83	185	139	810	1067	1011	962.667	0	0	0	0	0	0	0	0	279	301	403	327.667	589	529	396	504.667	low SQC correlation	low SQC correlation
962	6.19	473.026	Unknown	0	0	0	0	0	0	0	0	0	0	0	0	0	0	0	0	12.2727	10.2818	9.8	10.7848	2.62713	2.17514	2.38918	2.39715	cubic	high-quality
965	12.679	473.963	Unknown	603	892	816	770.333	962	1084	994	1013.33	783	895	838	838.667	848	688	753	763	710	851	683	748	817	899	806	840.667	low SQC correlation	low SQC correlation
966	19.224	474.91	Unknown	1510	1388	1208	1368.67	174	985	1091	750	1541	1491	1362	1464.67	187	1363	1499	1016.33	1046	1456	931	1144.33	1059	1283	916	1086	low SQC correlation	low reproducibility
967	1.313	475.3	Unknown	0.365759	0.401202	0.420126	0.395696	0.287919	0.42189	0.290494	0.333434	0.292211	0.358789	0.279347	0.310116	0.351829	0.317178	0.227379	0.298796	0.431162	0.496587	0.379293	0.435681	0.486737	0.472447	0.465318	0.474834	quadratic	high-quality
968	2.084	476.31	Unknown	0.180322	0.403736	0.21021	0.264756	1.00827	0.410308	1.34339	0.920657	0.407022	0.285285	1.61938	0.770561	0.706004	0.469447	0.738859	0.638103	0.0160461	0.124468	0.178679	0.106398	0.223033	0.295315	1.83293	0.783761	linear	high-quality
969	12.503	478.015	Unknown	2.12562	2.58594	1.70684	2.13947	2.36641	2.46481	2.47935	2.43685	0.870668	0.945685	0.983741	0.933365	0.976736	1.11011	0.907997	0.998279	2.43804	2.66479	2.3348	2.47921	2.42374	2.27658	2.24891	2.31641	quadratic	high-quality
976	7.737	485.398	Unknown	682	414	574	556.667	466	478	409	451	0	0	119	39.6667	84	0	80	54.6667	5816	5428	5593	5612.33	5258	5266	5731	5418.33	low SQC correlation	low SQC correlation
979	7.77	490.182	Unknown	0	0	0	0	0	0	0	0	0	0	0	0	0	0	0	0	1.81728	1.84749	0.969234	1.54467	0.72755	1.41807	1.31234	1.15265	linear	high-quality
980	19.25	490.888	Unknown	2327	1993	2153	2157.67	940	1039	939	972.667	901	2194	2068	1721	2024	2148	2012	2061.33	1078	1856	2234	1722.67	1034	2117	1472	1541	low SQC correlation	low reproducibility
981	7.828	491.291	Unknown	3.36815	3.76057	3.64457	3.5911	3.60063	3.6197	3.42838	3.54957	0	0	0	0	0	0	0	0	2.99484	3.08531	2.82858	2.96958	3.06242	1.71033	2.77153	2.51476	cubic	high-quality
982	1.311	492.33	Unknown	0.365706	0.323696	0.456052	0.381818	0.269302	0.388371	0.274624	0.310766	0.326844	0.315309	0.240579	0.294244	0.348938	0.255955	0.299362	0.301418	0.403272	0.432539	0.297796	0.377869	0.457937	0.419688	0.437367	0.438331	quadratic	high-quality
986	2.539	496.28	Unknown	3.95515	3.74985	3.49704	3.73401	3.62881	3.79428	3.6809	3.70133	0	0	0	0	0	0	0	0	3.80807	3.10175	2.82902	3.24628	3.95822	3.05885	2.83362	3.28356	linear	high-quality
987	19.263	498.865	Unknown	841	781	1046	889.333	1457	1187	1120	1254.67	1011	942	881	944.667	1123	883	979	995	1108	884	1097	1029.67	1143	968	1205	1105.33	low SQC correlation	low SQC correlation
988	19.263	500.822	Unknown	972	1002	1076	1016.67	1418	1404	1386	1402.67	1045	1077	1085	1069	1384	1098	1097	1193	1213	943	1098	1084.67	1362	1098	1143	1201	low SQC correlation	low SQC correlation
990	18.334	500.999	Unknown	1.80664	2.0721	1.55411	1.81095	3.18311	2.48961	2.33596	2.66956	1.74385	1.13495	0.871272	1.25003	1.98656	0.817296	0.886867	1.23024	2.72578	1.38777	1.74658	1.95338	2.37339	0.999606	1.88598	1.75299	cubic	high-quality
996	6.189	505.408	Unknown	99	180	206	161.667	787	723	624	711.333	0	0	0	0	151	160	0	103.667	223	488	413	374.667	700	713	709	707.333	not enough SQC	low reproducibility
998	18.33	508.994	Unknown	2.60515	2.21964	2.1638	2.32953	1.01524	0.914214	0.61644	0.848633	0.358546	1.66928	1.43798	1.15527	1.71448	0.911556	1.0312	1.21908	1.11362	1.66131	1.98833	1.58775	0.523386	1.77563	0.890286	1.0631	linear	high-quality
1001	19.17	512.879	Unknown	2757	2990	2992	2913	3022	3290	2975	3095.67	2641	2579	2666	2628.67	2895	2837	2759	2830.33	2871	2882	2606	2786.33	3025	2813	2910	2916	low SQC correlation	low SQC correlation
1002	19.172	514.836	Unknown	7607	8187	8545	8113	9680	9197	9030	9302.33	8953	8253	8354	8520	8690	8077	7777	8181.33	8761	8448	8887	8698.67	9041	7895	9023	8653	low SQC correlation	low SQC correlation
1003	19.217	514.876	Unknown	868	345	783	665.333	732	652	1059	814.333	843	1032	698	857.667	1109	838	597	848	1258	685	789	910.667	976	988	1005	989.667	low SQC correlation	low SQC correlation
1004	18.344	515.012	Unknown	1.74292	1.90275	1.49773	1.71446	2.43853	2.03896	1.9645	2.14733	1.51952	1.33427	0.963755	1.27251	1.49591	1.00553	1.1817	1.22771	2.21514	1.49228	1.49773	1.73505	1.75745	1.42689	1.43961	1.54132	linear	low reproducibility
1006	7.738	516.176	Unknown	0.019979	0.0273396	0.0244479	0.0239222	0.0546793	0.0247108	0.0394322	0.0396074	0	0	0	0	0	0	0	0	4.51875	4.0073	3.66903	4.06503	3.34135	3.44476	3.66903	3.48505	linear	high-quality
1007	1.656	516.432	Unknown	0.78906	0	0	0.26302	0	0	0	0	0	0	12.3905	4.13016	0	0	0	0	0	0	0	0	0	2.41109	0.78906	1.06672	cubic	low reproducibility
1008	19.184	516.833	Unknown	3925	3722	4008	3885	4512	4282	4111	4301.67	4099	3766	3661	3842	4211	3967	3689	3955.67	4288	3658	3816	3920.67	4144	3626	3901	3890.33	low SQC correlation	low SQC correlation
1014	1.679	523.109	Unknown	0.244928	0.116448	0.116448	0.159275	0.139738	0	0.174237	0.104658	0.368636	0.415763	0	0.261467	0.107715	0.568926	0.374527	0.350389	0.120815	0	0.110626	0.077147	0.125182	0.0917649	0	0.0723156	linear	high-quality
1016	17.363	523.345	Unknown	0	0	0	0	0	0	0	0	0	0	0	0	5.70338	4.98425	5.1731	5.28691	0	0	0	0	5.40096	5.06782	5.30504	5.25794	cubic	low reproducibility
1019	19.173	528.854	Unknown	1.9535	1.9717	2.07735	2.00085	1.95794	1.83739	1.92802	1.90778	2.27821	2.30801	2.25756	2.28126	2.04179	1.9624	1.95885	1.98768	2.04141	1.87171	1.93565	1.94959	1.83013	1.77467	1.81531	1.8067	quadratic	high-quality
1020	9.747	529.104	Unknown	0	0	0	0	0	0	0	0	0	0	0	0	0	0	0	0	831	1207	1255	1097.67	666	1476	350	830.667	not enough SQC	high-quality
1021	7.822	530.301	Unknown	3.05409	3.20094	3.5542	3.26974	4.33143	4.63655	4.05297	4.34032	0	0	0	0	0	0	0	0	3.58988	3.24457	2.57535	3.1366	3.6539	2.93723	3.26284	3.28466	cubic	high-quality
1022	19.173	530.853	Unknown	1.96967	1.88476	2.06408	1.97284	1.96413	1.88239	2.017	1.9545	2.3298	2.1987	2.2658	2.26477	2.03713	1.95253	1.95995	1.9832	2.12086	1.8308	1.98365	1.97844	1.79755	1.75664	1.96008	1.83809	quadratic	high-quality
1023	19.173	532.852	Unknown	1.99044	2.08638	2.29803	2.12495	1.92508	1.85687	1.87094	1.88429	2.25493	2.29377	2.41191	2.3202	1.96876	1.99967	1.91472	1.96105	2.00364	1.8735	2.02815	1.96843	2.06085	1.60069	1.96287	1.8748	quadratic	high-quality
1025	7.73	533.39	Unknown	0	175	189	121.333	88	177	454	239.667	172	0	201	124.333	0	440	0	146.667	1861	1630	1710	1733.67	1341	1579	1880	1600	low SQC correlation	low SQC correlation
1026	6.33	533.402	Unknown	5485	5061	4574	5040	4108	4276	4079	4154.33	2331	2038	1872	2080.33	4515	4512	3883	4303.33	6434	7044	7558	7012	8478	7461	7715	7884.67	low SQC correlation	low SQC correlation
1027	7.581	533.403	Unknown	2.08611	2.17923	2.06071	2.10869	1.71269	1.77007	1.69294	1.72523	2.80755	2.47458	2.48493	2.58902	1.78512	2.21497	2.38334	2.12781	2.16136	1.54432	1.80863	1.8381	1.53209	1.60076	1.65155	1.5948	linear	high-quality
1028	6.977	533.404	Unknown	2.14889	2.3865	2.33752	2.29097	1.71532	1.80373	1.79021	1.76975	2.49912	2.2981	2.52727	2.4415	2.13819	2.2311	2.34315	2.23748	2.6838	2.66016	2.52446	2.6228	2.69901	2.53628	2.48898	2.57476	linear	high-quality
1030	12.497	535.514	Unknown	2.44961	2.39951	1.49135	2.11349	3.2297	2.76975	2.98901	2.99616	0.556368	1.02449	0.862879	0.81458	0.834001	0.835063	0.711572	0.793545	1.88066	3.03566	3.17987	2.69873	2.70779	2.49798	2.41105	2.53894	cubic	high-quality
1034	7.789	540.343	Unknown	0	0	82	27.3333	868	903	1006	925.667	0	0	0	0	0	0	0	0	0	0	0	0	0	0	0	0	not enough SQC	low reproducibility
1035	8.781	540.39	Unknown	1059	1090	1202	1117	1403	1278	1327	1336	1080	842	963	961.667	1082	974	983	1013	1542	1281	1407	1410	1395	1196	1285	1292	low SQC correlation	low SQC correlation
1038	1.686	541.126	Unknown	0.132102	0.113636	0	0.0819129	0.225852	0	0.110795	0.112216	0.21875	0.225852	0	0.148201	0	0.174716	0.358172	0.177629	0.150568	0.106534	0.0812643	0.112789	0.214489	0.287257	0	0.167248	quadratic	low reproducibility
1039	17.42	545.322	Unknown	0	0	0	0	0	0	0	0	0	0	0	0	2.36489	3.15553	2.85252	2.79098	0	0	0	0	3.30804	3.05118	3.07727	3.1455	linear	high-quality
1040	7.164	549.398	Unknown	2.19829	2.59276	1.87162	2.22089	1.66205	1.60966	1.31689	1.52953	1.62507	1.7052	1.71444	1.68157	1.20595	1.51721	1.34463	1.35593	2.84855	3.05195	2.81465	2.90505	2.451	2.67289	2.78691	2.63693	linear	high-quality
1041	7.817	550.228	Unknown	4.42451	4.13793	6.50927	5.0239	6.74528	5.45846	5.95858	6.0541	0	0	0	0	0	0	0	0	0.339296	0.614641	0.496636	0.483525	0.384251	1.04733	0.985514	0.805697	linear	high-quality
1043	7.827	553.34	Unknown	3.42168	2.84035	2.83814	3.03339	2.98004	3.07982	2.42129	2.82705	0	0	0	0	0	0	0	0	2.50998	1.89821	2.14724	2.18514	3.28249	2.5958	2.34669	2.74166	cubic	high-quality
1044	1.649	554.182	Unknown	0.264985	0.16926	0.145239	0.193162	0.362201	0.10909	0.190949	0.220747	0.300043	0.219031	0.158296	0.22579	0.209026	0.248166	0.281886	0.246359	0.145167	0.234068	0.0956826	0.158306	0.25434	0.337878	0.142438	0.244886	cubic	high-quality
1051	1.706	560.138	Unknown	0.23262	0.125668	0	0.11943	0.419026	0	0	0.139675	0.195187	0.143892	0	0.113026	0.101604	0.144385	0	0.0819964	0.105615	0.117647	0	0.0744207	0.101604	0.153743	0	0.0851159	linear	high-quality
1052	17.39	561.291	Unknown	0	0	0	0	0	0	0	0	0	0	0	0	1314	1155	1130	1199.67	0	0	0	0	542	1069	626	745.667	not enough SQC	high-quality
1057	2.709	563.374	Unknown	902	902	919	907.667	881	886	728	831.667	1003	1031	824	952.667	1045	926	950	973.667	980	876	1038	964.667	804	906	960	890	low SQC correlation	low SQC correlation
1059	2.973	566.431	Unknown	0	0	0	0	0	0	0	0	1056	0	0	352	0	0	0	0	0	0	0	0	0	0	0	0	not enough SQC	high-quality
1062	19.208	572.887	Unknown	3.881	3.2361	1.23162	2.78291	0.0482866	0.425234	0.380045	0.284522	3.61745	3.35172	4.32871	3.76596	0.0989097	3.71958	3.74895	2.52248	0.0789491	3.19371	0.443146	1.2386	1.13201	3.71115	1.75525	2.19947	quadratic	low reproducibility
1063	8.413	574.182	Unknown	2.56992	2.63919	2.73466	2.64792	1.98361	1.90167	2.11541	2.00023	2.50402	2.3528	2.49389	2.45024	2.24973	2.45418	2.1813	2.29507	2.46009	2.25227	2.4998	2.40405	1.88055	1.84506	2.08415	1.93659	linear	high-quality
1064	19.201	574.886	Unknown	1065	890	730	895	0	647	674	440.333	1026	1028	949	1001	74	884	1079	679	728	957	658	781	709	998	751	819.333	low SQC correlation	low reproducibility
1065	8.464	576.357	Unknown	893	1001	942	945.333	920	1009	947	958.667	0	0	0	0	0	0	0	0	893	796	729	806	1011	770	559	780	not enough SQC	high-quality
1069	6.962	581.389	Unknown	2.24819	2.59619	2.45019	2.43152	1.7262	1.56021	1.8462	1.71087	2.87418	2.78018	2.79618	2.81685	2.21019	2.59819	2.77818	2.52885	2.33419	2.0282	1.8882	2.08353	2.0182	2.20419	2.31419	2.17886	linear	high-quality
1070	7.864	585.329	Unknown	2.85367	2.96742	3.2627	3.02793	5.21761	5.32591	4.88769	5.14374	0	0	0	0	0	0	0	0	2.57081	2.32813	1.45967	2.11954	2.61089	2.45561	2.31063	2.45904	quadratic	high-quality
1071	6.53	586.182	Unknown	1.85601	1.83789	2.10787	1.93392	1.73003	1.75581	1.85921	1.78168	2.33543	2.2531	2.19464	2.26106	1.79558	1.97781	1.85187	1.87509	1.71721	2.0494	1.98638	1.91766	1.89315	1.78929	1.90462	1.86235	quadratic	high-quality
1072	6.54	586.362	Unknown	2.20968	2.60729	2.77253	2.52983	2.92744	1.4816	2.42656	2.27853	2.69507	2.3646	2.34394	2.46787	2.58147	2.16837	1.94117	2.23034	1.86888	2.49369	2.57631	2.31296	2.03928	2.09092	1.9515	2.02723	linear	high-quality
1073	6.537	586.501	Unknown	1.66038	1.80015	2.25813	1.90622	0.762264	2.06483	1.16374	1.33028	2.02319	1.70796	1.78826	1.8398	2.03212	1.40462	1.81502	1.75059	1.95777	2.08565	1.8626	1.96867	0.257073	1.26188	1.79123	1.10339	linear	high-quality
1074	19.191	588.865	Unknown	2552	2146	2472	2390	1127	1164	1006	1099	1012	2375	2373	1920	1881	2238	2128	2082.33	1052	2026	2231	1769.67	1107	2521	1337	1655	low SQC correlation	low SQC correlation
1075	6.468	590.178	Unknown	2.87067	2.46285	3.20138	2.84497	2.17326	2.3052	3.20652	2.56166	3.06773	2.62906	2.99576	2.89752	2.24009	3.0386	2.65134	2.64334	2.88095	2.05503	3.11913	2.68504	2.39773	2.16812	2.76443	2.44343	linear	high-quality
1076	19.229	590.863	Unknown	1065	948	980	997.667	438	596	372	468.667	406	980	948	778	904	883	888	891.667	536	1017	871	808	396	1052	594	680.667	low SQC correlation	low reproducibility
1077	12.507	593.009	Unknown	2.18548	2.42242	2.33024	2.31271	2.56034	3.05061	2.9953	2.86875	0.658704	1.1517	0.95846	0.922953	0.826677	0.952314	0.890178	0.889723	2.11925	2.73378	2.69418	2.51573	2.4586	2.80069	2.3275	2.52893	linear	high-quality
1078	10.248	593.129	Unknown	0	0	0	0	0	0	0	0	0	0	0	0	76	0	0	25.3333	1234	1140	1346	1240	917	1219	960	1032	low SQC correlation	low SQC correlation
1081	19.267	596.842	Unknown	1321	1267	1602	1396.67	1830	1730	1697	1752.33	1553	1489	1455	1499	1614	1438	1468	1506.67	1482	1568	1702	1584	1587	1346	1685	1539.33	low SQC correlation	low SQC correlation
1083	19.273	598.797	Unknown	2328	2338	2673	2446.33	3223	2964	2912	3033	2544	2129	2465	2379.33	3117	2409	2408	2644.67	2688	2480	2585	2584.33	2876	2436	2907	2739.67	low SQC correlation	low SQC correlation
1084	19.286	600.796	Unknown	1462	1331	1392	1395	1875	1882	1562	1773	1650	1394	1364	1469.33	1564	1470	1321	1451.67	1732	1458	1655	1615	1534	1262	1522	1439.33	low SQC correlation	low SQC correlation
1085	7.114	602.178	Unknown	977	1072	924	991	798	791	827	805.333	1301	1194	1280	1258.33	1068	954	1095	1039	990	873	749	870.667	650	755	765	723.333	not enough SQC	high-quality
1088	10.056	605.109	Unknown	0	0	0	0	0	0	0	0	0	0	0	0	0	0	0	0	8.98479	4.30099	3.66148	5.64909	1.31661	4.96418	10.4118	5.56421	linear	low reproducibility
1093	6.87	608.164	Unknown	1.00605	3.88699	0.93154	1.94152	0.683183	0.732854	0.186469	0.534169	5.25295	2.16091	5.2902	4.23469	0.919122	0.844615	7.2398	3.00118	0.469279	1.80079	0.485901	0.918656	0.559004	0.496915	0.484417	0.513445	linear	high-quality
1094	2.008	608.393	Unknown	0	0	0	0	0	0	0	0	0	0	0.746642	0.248881	0.287347	0.28481	0.447212	0.33979	0.297497	0	0	0.0991658	0	0	1.60179	0.533931	linear	high-quality
1095	9.953	609.138	Unknown	0	0	0	0	0	0	0	0	0	0	0	0	0	0	0	0	5.17163	4.81799	4.19086	4.72682	3.03563	5.1009	7.39722	5.17792	linear	high-quality
1097	19.165	610.855	Unknown	3568	3592	3572	3577.33	4055	3783	3920	3919.33	3783	3578	3470	3610.33	3450	3574	3312	3445.33	3598	3499	3735	3610.67	3683	3552	3804	3679.67	low SQC correlation	low SQC correlation
1101	19.184	612.811	Unknown	13540	14224	14863	14209	15949	15322	15048	15439.7	14493	13934	13996	14141	14574	14758	13660	14330.7	14516	13748	14478	14247.3	14277	13116	14622	14005	low SQC correlation	low SQC correlation
1102	19.182	614.811	Unknown	7069	7554	7679	7434	8138	8873	7938	8316.33	7908	7583	7318	7603	8356	7816	7419	7863.67	7579	7555	8161	7765	8036	7192	7881	7703	low SQC correlation	low SQC correlation
1103	19.176	616.813	Unknown	1.34263	1.58209	1.6905	1.5384	1.70483	2.29989	1.81296	1.93923	2.24187	1.59821	2.04544	1.96184	2.19338	1.46627	1.41037	1.69	3.19808	3.12022	1.7705	2.69627	1.67385	1.91869	2.11502	1.90252	cubic	high-quality
1105	10.067	621.085	Unknown	0	0	0	0	0	0	0	0	0	0	0	0	0	0	0	0	5.08063	4.37252	3.73219	4.39511	2.74386	4.78633	1.87009	3.13343	quadratic	high-quality
1107	9.999	625.119	Unknown	0	0	0	0	0	0	0	0	0	0	0	0	0	0	0	0	3.61272	4.00072	4.63931	4.08425	4.46239	4.53484	2.30357	3.76693	quadratic	high-quality
1108	19.174	626.831	Unknown	2.00519	2.12984	2.06518	2.06673	1.93563	1.82981	1.92535	1.89693	2.37885	2.23165	2.3426	2.3177	2.04302	1.90208	1.92106	1.95539	2.02575	2.01148	1.99947	2.01223	1.80916	1.75514	1.78756	1.78395	quadratic	high-quality
1109	9.771	627.134	Unknown	0	0	0	0	0	0	0	0	0	0	0	0	0	0	0	0	4489	4958	4744	4730.33	3960	5602	2328	3963.33	not enough SQC	high-quality
1111	19.175	628.83	Unknown	1.99209	1.94045	2.00937	1.98064	1.89253	1.8207	1.88608	1.86644	2.25629	2.20131	2.1897	2.21577	2.08659	1.83459	1.92826	1.94981	2.08205	1.97629	1.96399	2.00744	1.85006	1.69128	1.77583	1.77239	quadratic	high-quality
1112	10.046	629.105	Unknown	0	0	0	0	0	0	0	0	0	0	0	0	0	0	0	0	589	734	480	601	552	759	1250	853.667	low SQC correlation	low reproducibility
1113	19.167	630.828	Unknown	2.121	2.06788	2.25783	2.1489	1.99946	1.9964	2.16687	2.05424	2.39619	2.49365	2.40842	2.43275	2.09654	2.1554	2.0587	2.10355	2.09692	2.19974	2.06061	2.11909	1.94672	1.91155	1.98723	1.9485	linear	high-quality
1114	1.64	631.19	Unknown	0.323308	0.0926722	0.0595245	0.158502	0.340598	0.137409	0.242312	0.240106	0.283186	0.0561288	0.190411	0.176575	0.105441	0.352713	0.0828904	0.180348	0.13101	0.220844	0.150094	0.167316	0.174577	0.380441	0.159613	0.23821	quadratic	high-quality
1115	1.693	632.164	Unknown	0.111466	0.25354	0.105071	0.156693	0.244861	0.119689	0.105984	0.156845	0.311101	0.271357	0.132481	0.238313	0.129283	0.0986752	0.0899954	0.105984	0.180448	0.19735	0.151667	0.176489	0.154865	0.225217	0.0995889	0.15989	linear	high-quality
1117	19.131	632.827	Unknown	1.87164	1.6979	1.91414	1.8279	1.62673	1.90223	1.81195	1.7803	2.23732	1.75409	2.07162	2.02101	2.05337	1.82328	1.64948	1.84205	2.00737	1.90223	2.01495	1.97485	1.50871	1.53219	1.75628	1.59906	quadratic	high-quality
1125	4.939	647.651	Unknown	1534	1458	1349	1447	1525	1574	1401	1500	1610	1598	1512	1573.33	1632	1505	1461	1532.67	1425	1768	1538	1577	1604	1377	1532	1504.33	low SQC correlation	low SQC correlation
1127	12.494	650.506	Unknown	1.98501	2.36696	1.86668	2.07288	3.03949	3.28664	3.04848	3.12487	0.559053	1.0144	1.17467	0.916041	0.912546	0.908052	0.629452	0.816684	1.59407	2.70997	2.57666	2.29356	2.56917	2.66203	2.13329	2.45483	linear	high-quality
1130	7.808	659.346	Unknown	4.46677	5.47091	4.61775	4.85181	3.04475	3.10555	3.22788	3.12606	0	0	0	0	0	0	0	0	4.05468	3.35255	2.93985	3.44903	3.68751	2.75286	3.03475	3.15837	quadratic	high-quality
1132	19.169	670.866	Unknown	3.40234	2.9524	1.79333	2.71603	0.045045	0.36039	1.50968	0.638372	2.48291	3.4219	2.25794	2.72092	0.142455	2.55627	3.29964	1.99945	1.32384	2.5905	0.790762	1.56837	1.34829	4.57608	1.31406	2.41281	linear	low reproducibility
1134	7.821	674.353	Unknown	3.57554	3.9527	3.65218	3.7268	4.42589	3.88471	3.53353	3.94805	0	0	0	0	0	0	0	0	3.35941	2.7573	2.43374	2.85015	3.70872	2.36144	3.33083	3.13366	cubic	high-quality
1139	5.62	675.681	Unknown	2209	2126	2830	2388.33	3063	3318	2930	3103.67	2694	2590	2142	2475.33	3042	2870	2826	2912.67	2535	2964	2133	2544	2138	2721	2803	2554	low SQC correlation	low SQC correlation
1140	4.939	675.681	Unknown	13433	13354	12660	13149	13332	14194	13037	13521	14344	13939	14203	14162	14866	14040	14594	14500	13346	13784	13337	13489	13777	14069	13115	13653.7	low SQC correlation	low SQC correlation
1141	7.603	675.682	Unknown	3150	2951	3142	3081	2840	2819	3088	2915.67	3154	3155	3352	3220.33	3046	3118	3252	3138.67	3869	3866	3996	3910.33	3668	3903	4019	3863.33	low SQC correlation	low SQC correlation
1147	9.166	685.246	Unknown	2.00861	2.05758	1.98942	2.01854	1.93714	1.84251	1.84846	1.87604	2.37854	2.46193	2.38781	2.40943	1.98677	2.00927	2.01788	2.00464	1.94839	2.12707	2.00199	2.02582	1.88486	1.83787	1.89082	1.87118	linear	high-quality
1148	19.193	686.842	Unknown	1684	1251	1595	1510	723	783	720	742	764	1739	1423	1308.67	1450	1484	1549	1494.33	716	1513	1465	1231.33	648	1531	862	1013.67	low SQC correlation	low SQC correlation
1149	1.962	690.511	Unknown	0.597379	0.835622	0.583527	0.672176	8.51667	6.93207	8.24334	7.89736	2.82653	2.71849	2.68063	2.74188	3.09155	2.6363	2.16166	2.62984	0.869789	2.29279	1.65932	1.6073	0.981523	3.27716	1.09787	1.78552	linear	high-quality
1150	12.57	695.919	Unknown	287	312	884	494.333	0	83	629	237.333	1133	246	431	603.333	80	354	283	239	902	397	104	467.667	542	266	893	567	low SQC correlation	low reproducibility
1151	19.274	696.773	Unknown	712	790	924	808.667	1189	1213	1017	1139.67	993	792	926	903.667	1104	887	786	925.667	946	884	1100	976.667	1259	770	1094	1041	low SQC correlation	low SQC correlation
1153	17.367	697.458	Unknown	0	0	0	0	0	0	0	0	0	0	0	0	4550	3092	2979	3540.33	0	0	0	0	3651	2932	3397	3326.67	not enough SQC	low reproducibility
1154	6.535	700.737	Unknown	1.88116	1.20147	2.14656	1.74306	1.86821	2.46376	1.8229	2.05162	2.34724	1.33093	0.411727	1.3633	1.35035	2.20482	1.59634	1.71717	1.70638	2.26308	1.46687	1.81211	1.86821	1.79701	1.77111	1.81211	linear	high-quality
1155	1.641	702.219	Unknown	0.206383	0.0330939	0.0513468	0.0969411	0.224703	0.0312012	0.102687	0.11953	0.0573852	0.0904399	0.0429978	0.0636076	0.123644	0.200597	0.0954833	0.139908	0.0123394	0.160726	0.147308	0.106791	0.0857261	0.306435	0.117688	0.16995	cubic	high-quality
1156	9.164	702.271	Unknown	2.11426	2.13179	2.1497	2.13192	1.95487	1.8649	2.022	1.94725	2.4845	2.46127	2.42	2.45526	2.11729	2.10754	2.06751	2.09745	2.14237	2.14533	2.05615	2.11462	1.95728	1.97077	1.90135	1.94313	linear	high-quality
1157	8.434	703.196	Unknown	2.17876	2.16051	2.10273	2.14733	1.63324	1.67259	1.63395	1.64659	2.29635	2.39075	2.45335	2.38015	2.0249	1.8726	2.14718	2.01489	2.05943	1.9573	1.96845	1.99506	1.54928	1.71389	1.63466	1.63261	cubic	high-quality
1158	9.146	704.219	Unknown	5.49783	1.80126	0.751095	2.68339	0.43428	1.37604	9.64421	3.81818	9.66467	1.4972	2.82343	4.66177	4.00549	1.8345	1.92116	2.58705	1.88316	1.68244	1.45084	1.67215	0.449447	1.8606	9.6624	3.99082	quadratic	low reproducibility
1160	1.969	704.525	Unknown	0	0	0	0	412	364	500	425.333	1306	1392	1306	1334.67	1550	1442	1088	1360	0	77	0	25.6667	0	0	78	26	not enough SQC	high-quality
1161	1.626	705.213	Unknown	0.0518617	0.179815	0.00312299	0.0782666	0.155553	0.211324	0.254442	0.207106	0.214167	0.244729	0.223881	0.227592	0.208955	0.0983847	0.00548523	0.104275	0.193793	0.0348085	0.147122	0.125241	0.235726	0.239326	0.220801	0.231951	quadratic	high-quality
1162	1.706	706.185	Unknown	4.30913	4.30228	4.28944	4.30028	4.23135	4.29182	4.26627	4.26315	4.26402	4.30561	4.30228	4.29064	4.2748	4.27176	4.23326	4.25994	4.29736	4.26892	4.30796	4.29141	4.26157	4.28983	4.31146	4.28762	cubic	low reproducibility
1164	12.498	708.001	Unknown	2.47282	2.5559	2.09046	2.37306	3.16648	2.82916	2.60895	2.8682	0.613062	1.06449	0.837274	0.838275	0.901335	1.13856	0.751193	0.930362	2.16854	2.77211	3.24255	2.72773	2.80113	2.654	2.3417	2.59894	linear	high-quality
1165	19.165	708.831	Unknown	1787	1738	1782	1769	1806	1825	1741	1790.67	1821	1561	1567	1649.67	1706	1597	1510	1604.33	1742	1646	1627	1671.67	1613	1566	1688	1622.33	low SQC correlation	low SQC correlation
1166	12.437	709.998	Unknown	1.72735	1.87975	1.25372	1.62027	2.91396	2.53052	2.92414	2.78954	0.481729	1.52167	1.09422	1.03254	1.23343	0.8953	1.08864	1.07246	2.02146	1.9181	2.72866	2.22274	2.41193	2.26665	2.21597	2.29818	quadratic	high-quality
1167	2.806	710.157	Unknown	3368	3263	2986	3205.67	2194	2498	2281	2324.33	2934	3166	3009	3036.33	2792	2602	2920	2771.33	3017	3050	2922	2996.33	2738	2861	2785	2794.67	low SQC correlation	low SQC correlation
1169	19.177	710.79	Unknown	2.22044	2.59732	2.96976	2.59584	3.39287	2.88976	2.77599	3.01954	2.77688	2.80354	2.56888	2.71643	2.98132	2.5831	2.29955	2.62132	3.11198	2.51999	2.85687	2.82962	3.0862	2.60354	2.90576	2.86517	linear	high-quality
1170	9.507	711.075	Unknown	848	1062	1127	1012.33	1107	1136	1246	1163	869	1068	1081	1006	1077	1058	1190	1108.33	1029	1074	1113	1072	1146	1024	1372	1180.67	low SQC correlation	low SQC correlation
1171	19.172	712.79	Unknown	2.42076	2.58461	2.57755	2.52764	3.10303	2.73858	2.89538	2.91233	3.02251	2.538	2.79509	2.7852	3.06206	2.48432	2.39392	2.64677	2.70044	2.34165	2.68773	2.57661	2.87843	2.27667	2.58885	2.58132	linear	high-quality
1172	9.502	713.073	Unknown	0.790825	1.0523	3.12687	1.65667	3.42062	2.17889	3.09168	2.89706	0.869249	1.39785	1.43662	1.23457	2.30859	2.64802	2.82555	2.59405	3.15579	2.84532	2.54034	2.84715	3.29221	2.78765	3.26344	3.11443	cubic	high-quality
1173	19.179	714.786	Unknown	2.80778	2.23422	2.7709	2.6043	2.85694	3.10275	2.79958	2.91975	3.00852	2.69307	3.29939	3.00033	4.04501	2.74632	3.156	3.31578	2.73403	2.28339	3.07407	2.69716	3.19287	2.62342	2.79549	2.87059	linear	high-quality
1174	9.503	715.066	Unknown	0.786796	2.57644	2.40667	1.9233	3.10696	2.73913	3.05037	2.96549	1.28195	2.21568	1.8337	1.77711	2.97964	2.15909	2.89475	2.67783	3.55968	1.37391	2.5057	2.47976	4.10435	2.55522	2.2369	2.96549	linear	high-quality
1176	1.943	716.526	Unknown	0.511348	0.517558	0.477195	0.502034	9.42681	7.68035	8.26406	8.45707	2.3199	1.89765	1.77811	1.99855	2.0591	2.13516	1.68652	1.96026	1.13852	2.74371	1.93801	1.94008	1.33723	3.70309	1.48936	2.17656	linear	high-quality
1177	1.954	718.544	Unknown	0.230769	0.31625	0.311172	0.286064	2.42057	3.41403	2.2346	2.68974	5.99523	6.02908	5.62568	5.88333	7.2393	6.6892	5.22509	6.38453	0.363961	1.37282	0.812634	0.849806	0.958602	1.86046	0.704186	1.17442	quadratic	high-quality
1178	17.387	719.43	Unknown	0	0	0	0	0	0	0	0	0	0	0	0	762	1680	1589	1343.67	0	0	0	0	1690	1609	1795	1698	not enough SQC	high-quality
1181	4.916	723.665	Unknown	1714	1600	1647	1653.67	1760	1865	1769	1798	1712	1858	1751	1773.67	1932	1966	2014	1970.67	1777	1740	1690	1735.67	1759	1713	1644	1705.33	low SQC correlation	low SQC correlation
1182	6.184	723.666	Unknown	252	90	172	171.333	592	557	452	533.667	0	0	78	26	132	78	98	102.667	198	263	208	223	517	468	444	476.333	not enough SQC	high-quality
1184	19.178	724.807	Unknown	1.98566	2.00253	2.09602	2.02807	1.91712	1.72007	1.91832	1.85184	2.28613	2.26219	2.21692	2.25508	2.07277	1.90995	1.95695	1.97989	2.02331	1.94507	1.98844	1.98561	1.76368	1.83413	1.80586	1.80122	quadratic	high-quality
1186	19.172	726.807	Unknown	1.97385	2.00667	1.98259	1.9877	1.87986	1.8267	1.9221	1.87622	2.43926	2.26376	2.17134	2.29145	2.00667	1.94383	1.90189	1.9508	2.1402	1.88288	2.05216	2.02508	1.73471	1.70786	1.74397	1.72885	quadratic	high-quality
1188	19.168	728.804	Unknown	1.88333	1.96093	1.99426	1.94617	1.91674	1.77983	1.78877	1.82845	2.14762	2.28106	2.29915	2.24261	1.83024	2.08964	2.01347	1.97779	2.08865	1.94864	1.75226	1.92985	1.88517	1.59244	1.76202	1.74655	quadratic	high-quality
1189	1.333	736.518	Unknown	0	0	0	0	1209	1104	1191	1168	350	287	297	311.333	76	308	202	195.333	0	0	0	0	0	0	0	0	not enough SQC	low reproducibility
1190	1.354	738.531	Unknown	0.0599873	0.172355	0.540231	0.257525	7.8285	6.5719	7.62943	7.34327	3.77006	3.61578	3.49137	3.62574	4.03133	3.80738	2.80211	3.54694	0.136519	0	0	0.0455063	0	0.33619	0	0.112063	linear	high-quality
1192	2.84	744.214	Unknown	3.46007	2.91392	3.11623	3.16341	1.44635	1.47336	1.25858	1.39276	2.07873	3.07226	3.0658	2.73893	1.38539	1.81633	1.80578	1.66917	2.11636	3.31649	1.73009	2.38765	1.81633	1.84322	1.52101	1.72685	quadratic	high-quality
1193	1.936	744.557	Unknown	0	0	0	0	0	0	0	0	9.63813	8.46324	8.25658	8.78598	9.265	9.53289	7.04916	8.61568	0	0	0	0	0	0	0	0	linear	high-quality
1195	7.817	751.369	Unknown	3.80761	3.47705	3.58492	3.62319	5.54845	4.43856	4.55843	4.84848	0	0	0	0	0	0	0	0	2.95193	2.24997	1.92196	2.37462	2.36609	2.66931	2.15721	2.39753	quadratic	high-quality
1196	6.709	755.257	Unknown	883	772	929	861.333	824	724	636	728	779	913	883	858.333	860	823	988	890.333	833	864	704	800.333	672	771	788	743.667	not enough SQC	high-quality
1197	7.819	758.406	Unknown	2.51778	4.05672	4.79505	3.78985	5.97817	5.25318	5.57786	5.60307	0	0	0	0	0	0	0	0	3.06931	2.4911	1.96626	2.50889	2.90919	2.39769	2.53557	2.61415	linear	low reproducibility
1198	1.837	758.573	Unknown	0	0	0	0	0	0	0	0	8.43338	8.29616	6.96593	7.89849	8.25135	8.5034	6.67188	7.80887	0	0	0	0	0	0	0	0	linear	high-quality
1199	1.348	764.544	Unknown	0	5.9499	0.391559	2.11382	7.19847	6.28626	7.34351	6.94275	3.33015	3.19384	3.27637	3.26679	3.12214	2.90753	2.63581	2.88849	0	0	0	0	0	0.0293373	0	0.00977911	cubic	high-quality
1200	12.484	765.5	Unknown	2.37821	3.0669	1.43341	2.29284	3.38948	3.36206	3.01894	3.25683	0.451612	0.74259	0.816841	0.670348	0.789788	0.764703	0.647587	0.734026	1.88782	2.36879	2.95812	2.40491	2.82271	2.79312	2.14047	2.58543	cubic	high-quality
1201	1.35	766.562	Unknown	0	0	0	0	1.1081	0.646308	1.09953	0.951311	7.98256	7.18776	6.98512	7.38515	7.54351	7.71238	6.36594	7.20728	0	0	0	0	0	0	0	0	quadratic	high-quality
1203	19.1	768.842	Unknown	3.13557	3.15981	2.42439	2.90659	0	0.488237	1.27213	0.586791	3.08805	2.90444	2.81643	2.93631	0.00473436	2.25711	2.8282	1.69668	1.50894	3.09183	0.869295	1.82336	0.807436	3.17328	0.570067	1.51693	cubic	low reproducibility
1204	1.356	775.548	Unknown	0	0	0	0	0	0	0	0	7.40591	6.26942	5.52481	6.40005	6.97939	6.65593	6.48073	6.70535	0	0	0	0	0	0	0	0	quadratic	high-quality
1205	1.64	776.238	Unknown	0.246219	0.000574476	0.0392495	0.0953475	0.301511	0.0487385	0.163003	0.171084	0.11067	0.0942641	0.0797529	0.0948957	0.0481194	0.291952	0.149838	0.163303	0.205491	0.209344	0.197243	0.204026	0.154224	0.388245	0.105475	0.215981	quadratic	high-quality
1206	1.647	778.23	Unknown	0.0677863	0.210439	0.212773	0.163666	0.186873	0.222778	0.0013108	0.136987	0.276472	0.0130418	0.229948	0.173154	0.235118	0.187229	0.0247727	0.14904	0.189595	0.062454	0.159913	0.137321	0.0368592	0.39732	0.28014	0.238106	linear	high-quality
1210	1.624	782.195	Unknown	0.0397013	16.9224	16.9481	11.3034	0.0180952	0	0	0.00603172	16.9345	0	16.8996	11.278	0	16.8981	0.0443385	5.64748	16.9178	0	0	5.63928	0	0.106415	16.9042	5.67019	quadratic	high-quality
1212	19.176	784.819	Unknown	3.21929	2.29667	2.30936	2.60844	0.0620556	0.454887	0.341382	0.286108	0.142468	2.37285	2.60139	1.70557	2.4194	1.99618	2.72835	2.38131	0.526316	2.38554	2.83839	1.91675	0.424812	2.66064	0.523368	1.20294	linear	high-quality
1214	1.842	786.604	Unknown	0	0	0	0	0	0	0	0	4.92674	4.71428	4.7634	4.80148	4.50907	4.60574	4.54052	4.55178	0	0	0	0	0	0	0	0	cubic	high-quality
1215	6.533	789.748	Unknown	2.26442	1.80703	1.83458	1.96868	2.33054	2.84304	1.2229	2.13216	2.30299	2.6667	1.93929	2.30299	2.1542	3.21225	1.85112	2.40586	1.92827	2.36912	2.24237	2.17992	2.22033	2.07705	2.06052	2.1193	linear	high-quality
1216	1.347	792.578	Unknown	0	0	0	0	0	0	0	0	5.43991	4.67911	4.83197	4.98366	4.84247	4.74796	4.00117	4.53053	0	0	0	0	0	0	0	0	cubic	high-quality
1218	6.546	798.768	Unknown	2.11472	2.21994	1.66883	2.00116	2.38527	2.07297	1.78406	2.08077	2.02621	1.46843	1.5035	1.66604	2.06295	1.41665	1.66382	1.71448	2.41366	2.22495	1.61539	2.08466	1.9043	2.38694	2.0379	2.10971	linear	high-quality
1219	6.531	800.256	Unknown	2.39556	2.60446	2.22732	2.40911	1.90906	2.39416	2.38435	2.22919	2.41098	1.63147	2.37593	2.13946	2.32266	2.09693	2.25957	2.22639	2.72363	2.4923	1.98337	2.39977	2.05067	2.58063	2.12778	2.25302	linear	high-quality
1222	19.167	806.806	Unknown	1.73519	1.79692	2.07249	1.8682	1.77051	3.23871	3.07553	2.69492	3.24251	2.15756	3.06208	2.82072	1.58671	2.03314	1.62363	1.74782	3.39051	3.26907	3.38964	3.34974	1.72574	2.08603	1.79358	1.86845	quadratic	high-quality
1223	19.166	808.766	Unknown	1.12225	1.80791	1.91836	1.61618	3.03665	2.30269	3.03304	2.79079	3.47645	2.01805	2.56081	2.6851	2.36124	2.63211	1.92393	2.30576	1.50636	1.67054	2.17872	1.7852	1.91101	1.487	1.91468	1.7709	cubic	high-quality
1224	19.178	810.768	Unknown	2.29033	2.55015	2.60384	2.48144	3.18584	2.75281	2.78052	2.90639	2.77013	2.37347	2.75281	2.63213	2.86539	2.58652	2.27647	2.57613	2.661	2.60904	2.54842	2.60615	2.28686	2.30938	2.49645	2.36423	linear	high-quality
1225	1.317	812.638	Unknown	0.0126002	0.481728	0.149588	0.214638	0.363787	0.460133	0.196013	0.339978	0.144518	0.39701	0	0.180509	0.270764	0.157807	0.00366626	0.144079	0.0870499	0.212125	0.406977	0.235384	0.218081	0.110874	0.465116	0.26469	linear	high-quality
1226	10.066	815.122	Unknown	0	0	0	0	0	0	0	0	0	0	0	0	0	0	0	0	1195	679	1074	982.667	877	1158	722	919	not enough SQC	low reproducibility
1227	19.165	822.784	Unknown	1.90882	1.8754	1.88106	1.88843	1.7844	1.67192	1.7153	1.72387	2.31608	2.16745	2.08657	2.19003	1.89341	1.8357	1.84426	1.85779	1.84228	1.86609	1.91723	1.8752	1.66941	1.65371	1.73381	1.68564	quadratic	high-quality
1228	12.493	822.995	Unknown	1.39664	2.29067	1.44632	1.71121	3.10478	2.36944	3.25239	2.90887	0.501193	1.16588	0.662096	0.776389	0.898128	0.900025	0.632648	0.810267	1.5722	2.77035	2.62713	2.32323	2.83151	2.2967	1.70946	2.27922	quadratic	high-quality
1229	19.195	824.783	Unknown	2.17243	2.0282	2.14535	2.11533	1.76484	1.90021	1.82539	1.83015	2.44169	2.27137	2.1739	2.29565	1.96617	2.02032	1.92925	1.97192	2.17341	1.94304	2.03607	2.05084	1.70183	1.84656	1.77813	1.77551	linear	high-quality
1230	19.172	826.78	Unknown	1.85923	1.88769	1.99986	1.91559	1.66479	1.71225	1.81281	1.72995	2.21683	2.52132	1.9622	2.23345	1.90452	2.13663	1.97074	2.00396	1.89778	2.04464	1.83263	1.92502	1.88601	1.71863	1.69951	1.76805	cubic	high-quality
1232	10.081	837.107	Unknown	0	0	0	0	0	0	0	0	0	0	0	0	0	0	0	0	1130	979	829	979.333	814	1025	660	833	low SQC correlation	low SQC correlation
1233	10.055	839.119	Unknown	0	0	0	0	0	0	0	0	0	0	0	0	0	0	0	0	1083	770	1108	987	948	1328	944	1073.33	low SQC correlation	low SQC correlation
1234	9.773	845.16	Unknown	0	0	0	0	0	0	0	0	0	0	0	0	0	0	0	0	1181	1049	740	990	697	811	853	787	not enough SQC	high-quality
1237	1.645	856.214	Unknown	0.137037	0	0.194444	0.110494	0.294869	0	0.183333	0.159401	0.166667	0	0	0.0555556	0	0.00209403	0.155556	0.0525499	0	0.151852	0	0.0506173	0.159259	0.0532134	0	0.0708242	linear	high-quality
1238	17.366	871.568	Unknown	0	0	0	0	0	0	0	0	0	0	0	0	2396	1477	1734	1869	0	0	0	0	1795	1528	1896	1739.67	not enough SQC	low reproducibility
1239	9.154	875.28	Unknown	6.89829	1.66959	1.10262	3.2235	0.173424	1.58559	0.36036	0.706459	0.364865	2.24181	1.92157	1.50942	2.70378	1.11312	2.07907	1.96532	1.02388	1.4701	1.39135	1.29511	0.168174	1.34936	0.0211822	0.512904	linear	low reproducibility
1240	12.487	880.492	Unknown	1.88425	2.16158	1.48663	1.84415	3.40789	2.97686	2.9067	3.09715	0.551057	1.34963	0.908579	0.936424	1.07899	0.895214	0.678027	0.884076	1.66706	2.96684	2.74631	2.46007	2.92006	2.3654	2.37542	2.55363	linear	high-quality
1241	6.531	887.279	Unknown	3109	2603	2778	2830	2598	2661	2760	2673	2919	2841	2535	2765	2684	2649	2538	2623.67	2617	3019	2577	2737.67	2766	2600	2655	2673.67	low SQC correlation	low SQC correlation
1242	6.526	895.795	Unknown	34814	34593	33970	34459	33669	33111	34896	33892	33968	35622	34054	34548	33627	35156	35153	34645.3	33618	34826	33293	33912.3	34621	33272	34306	34066.3	low SQC correlation	low SQC correlation
1243	6.579	897.294	Unknown	14786	13711	14567	14354.7	14534	13687	14376	14199	15006	14292	14800	14699.3	14572	14703	14272	14515.7	14685	14495	14043	14407.7	14755	14452	14786	14664.3	low SQC correlation	low SQC correlation
1244	6.513	897.794	Unknown	3.22906	1.74864	2.649	2.54223	1.45189	1.3952	1.62354	1.49021	3.2253	3.19357	1.54089	2.65325	2.933	2.96314	1.36677	2.42097	2.70274	2.98273	1.26574	2.31707	1.41107	3.09568	3.37036	2.6257	cubic	high-quality
1245	6.569	898.796	Unknown	2.32055	1.49558	0.655048	1.49039	2.59035	0.328174	0.898907	1.27248	2.41913	1.71869	1.40219	1.84667	0.748441	2.80308	1.83283	1.79478	1.397	1.47483	1.59416	1.48866	0.383256	1.63567	2.83421	1.61771	linear	high-quality
1246	19.169	906.741	Unknown	1.48578	2.12892	2.2572	1.9573	2.83176	2.53888	1.90486	2.42517	2.58311	2.44136	2.32352	2.44933	2.38656	1.58985	2.051	2.00913	2.57066	1.94193	1.80234	2.10498	1.67198	1.73539	2.07015	1.82584	quadratic	high-quality
1247	19.164	908.744	Unknown	1181	1317	1352	1283.33	1390	1122	1337	1283	1409	1192	1192	1264.33	1435	1268	1236	1313	1346	1002	1151	1166.33	1150	1184	1182	1172	not enough SQC	high-quality
1248	19.16	920.762	Unknown	2.22785	2.13534	2.10163	2.15494	1.83432	1.68537	1.97307	1.83092	2.33446	2.33524	2.32819	2.33263	2.01384	1.88057	1.99581	1.9634	2.11104	2.01775	2.00129	2.04336	1.84764	1.70575	1.76063	1.77134	linear	high-quality
1249	19.161	922.76	Unknown	1.91795	1.98517	1.91392	1.93902	1.72855	1.73889	1.76832	1.74525	1.98599	2.19488	2.15663	2.1125	1.93248	1.79301	1.9099	1.87846	1.6586	1.92198	1.94379	1.84146	1.62281	1.78743	1.64668	1.68564	cubic	high-quality
1251	19.117	924.761	Unknown	636	658	632	642	587	632	577	598.667	768	737	675	726.667	621	578	568	589	603	483	467	517.667	648	391	458	499	not enough SQC	low reproducibility
1252	1.651	928.256	Unknown	0.192241	0	0.104649	0.0989634	0.387434	0	0.111882	0.166439	0.201121	0	0.208769	0.13663	0.1143	0.283142	0.28181	0.226417	0.15345	0.312709	0.1143	0.193486	0.1143	0.692159	0.329047	0.378502	cubic	high-quality
1253	12.497	937.987	Unknown	2.05337	2.1694	1.85484	2.02587	2.92735	2.99408	1.85195	2.59113	0.600446	1.15658	0.775123	0.844051	0.874494	1.0266	0.648578	0.849892	1.94059	2.72221	2.8124	2.49173	2.46827	2.07623	1.65381	2.0661	quadratic	high-quality
1254	12.472	939.984	Unknown	3.37485	4.03655	1.48295	2.96478	3.25781	4.18959	3.67644	3.70795	0.608528	1.49991	0.847591	0.985343	1.06348	0.820415	0.695851	0.859914	2.24934	3.5639	3.07775	2.96367	3.86099	3.86099	3.39595	3.70598	quadratic	high-quality
1255	2.82	969.242	Unknown	2449	2236	1916	2200.33	1325	1311	1531	1389	2175	1891	2200	2088.67	1702	1828	2067	1865.67	2043	1926	1863	1944	1730	1694	1860	1761.33	low SQC correlation	low SQC correlation
1256	6.538	976.293	Unknown	34076	34983	34086	34381.7	34136	33122	34316	33858	35517	34186	34269	34657.3	34427	33862	33188	33825.7	33823	34098	34159	34026.7	33480	34058	33576	33704.7	low SQC correlation	low SQC correlation
1257	6.527	980.298	Unknown	1982	2045	1983	2003.33	2052	1114	2096	1754	1484	2035	1816	1778.33	2198	2030	2019	2082.33	1801	1606	1800	1735.67	1635	1878	1894	1802.33	low SQC correlation	low SQC correlation
1258	6.533	984.814	Unknown	2.37952	2.5666	2.79376	2.57996	1.92817	2.22363	2.17018	2.10732	2.65568	2.31122	1.95489	2.30726	2.33053	2.64974	2.1093	2.36319	2.65271	2.19542	2.139	2.32904	2.45079	2.47306	2.83533	2.58639	linear	high-quality
1259	2.825	986.269	Unknown	5231	4956	4786	4991	2994	3102	2767	2954.33	4471	5263	5048	4927.33	4032	4102	4107	4080.33	4442	4696	4370	4502.67	3966	4386	3814	4055.33	low SQC correlation	low SQC correlation
1260	6.548	986.306	Unknown	1.83292	2.0534	2.63334	2.17322	2.38321	2.46103	2.16087	2.33503	2.41285	2.55367	2.66113	2.54255	2.29983	2.34986	2.66299	2.43756	2.52217	2.42953	2.67225	2.54132	2.45547	1.69395	2.43879	2.19607	linear	high-quality
1261	6.542	986.805	Unknown	1.10162	1.21456	2.33585	1.55067	2.04544	3.20303	2.79565	2.68137	2.79565	2.74725	3.5862	3.04304	2.39635	2.94892	2.43668	2.59398	3.67494	3.1506	2.54155	3.12236	2.99329	2.68272	3.71124	3.12908	linear	high-quality
1263	6.48	996.816	Unknown	859	507	960	775.333	1166	906	1018	1030	1115	733	1067	971.667	771	192	1230	731	1012	924	1085	1007	1157	982	1157	1098.67	low SQC correlation	low SQC correlation
1264	6.643	996.826	Unknown	813	1054	894	920.333	1059	964	1159	1060.67	976	894	918	929.333	1002	1230	1230	1154	484	1071	918	824.333	1157	1080	1159	1132	low SQC correlation	low SQC correlation
1269	19.152	1004.73	Unknown	998	840	1043	960.333	1045	934	931	970	1108	932	1026	1022	922	1092	824	946	1094	669	796	853	814	745	836	798.333	not enough SQC	high-quality
1270	19.186	1006.72	Unknown	2.39473	1.715	2.67156	2.26043	1.95161	1.76089	2.87311	2.19521	3.47057	2.12235	2.21202	2.60164	1.52745	2.25332	2.01203	1.93093	2.58766	2.07431	2.2673	2.30976	1.89001	1.50285	2.12235	1.8384	quadratic	high-quality
1271	19.141	1018.74	Unknown	880	908	1031	939.667	869	725	802	798.667	1220	1139	1244	1201	1035	953	962	983.333	1004	990	508	834	864	804	711	793	not enough SQC	low reproducibility
1272	19.133	1020.74	Unknown	972	998	930	966.667	616	816	789	740.333	1163	1180	1058	1133.67	928	763	875	855.333	933	981	1009	974.333	608	566	689	621	not enough SQC	high-quality
1273	9.163	1044.39	Unknown	2.00297	2.08472	2.06913	2.05227	1.83159	1.84322	1.81598	1.83026	2.44738	2.45511	2.43462	2.4457	2.01829	2.06489	1.96721	2.0168	2.06266	2.10558	1.92436	2.03087	1.90326	1.88232	1.80406	1.86322	quadratic	high-quality
1274	17.341	1045.69	Unknown	0	0	0	0	0	0	0	0	0	0	0	0	1100	547	688	778.333	0	0	0	0	539	330	601	490	not enough SQC	low reproducibility
1276	6.643	1083.85	Unknown	0.0564292	0.828056	3.09259	1.32569	0.414431	3.04876	0.252852	1.23868	0.331792	1.90627	0.343007	0.860355	1.17869	0.427999	1.4592	1.02197	0.388221	2.40008	0.0931237	0.960475	0.274437	2.39424	1.83906	1.50258	linear	low reproducibility
1277	6.515	1084.35	Unknown	1469	1716	1482	1555.67	1055	1560	1134	1249.67	1089	1494	1566	1383	1747	1802	1737	1762	1512	1452	1016	1326.67	468	1336	1272	1025.33	low SQC correlation	low reproducibility
1278	6.534	1090.85	Unknown	1.63884	1.73198	1.60923	1.66002	1.53737	1.80599	1.5451	1.62949	2.34818	1.71996	1.86981	1.97932	1.68292	1.69232	1.48987	1.6217	1.75833	1.5165	1.78749	1.68744	1.59054	1.50982	1.51969	1.54002	cubic	high-quality
1280	6.544	1123.36	Unknown	1.55009	1.69421	2.02239	1.75556	2.42309	2.44313	1.6291	2.1651	2.45121	2.196	2.08734	2.24485	1.83894	1.86251	1.89234	1.8646	1.13373	1.35548	1.69146	1.39356	1.48358	1.73584	1.33392	1.51778	quadratic	high-quality
1281	6.537	1123.7	Unknown	3.01264	1.5958	1.49525	2.03457	2.07418	2.11074	2.67443	2.28645	2.18996	0.837108	2.18387	1.73698	2.906	2.08027	2.85725	2.61451	0.590303	2.83897	1.23931	1.55619	2.57083	2.44895	1.81823	2.27934	linear	high-quality
1282	6.537	1124.03	Unknown	2.19371	2.98358	2.29727	2.49152	2.43128	1.39166	2.23026	2.01773	1.44446	1.45867	2.34397	1.74903	2.2262	1.61705	2.59169	2.14498	2.09422	2.75007	2.35818	2.40082	1.85462	2.69525	2.18965	2.2465	linear	high-quality
1283	6.544	1124.71	Unknown	1142	1131	524	932.333	564	412	638	538	112	1422	1066	866.667	603	435	1026	688	360	556	0	305.333	96	1060	733	629.667	low SQC correlation	low SQC correlation
1284	6.539	1171.35	Unknown	3566	3493	3198	3419	2993	2911	2814	2906	3504	3678	3876	3686	2921	3529	3616	3355.33	3547	3376	2936	3286.33	3039	3420	2923	3127.33	low SQC correlation	low SQC correlation
1285	6.534	1179.87	Unknown	2.3277	2.14416	2.32035	2.26407	1.50056	2.31791	2.21268	2.01038	2.72169	2.20289	2.56507	2.49655	1.95818	1.84561	2.29099	2.03159	2.78042	2.33748	1.94594	2.35461	0.0763142	1.67186	2.24694	1.3317	linear	high-quality
1286	6.618	1180.87	Unknown	3011	2858	2842	2903.67	2117	2756	1898	2257	3149	3062	2989	3066.67	2708	2346	2271	2441.67	2827	2494	2790	2703.67	2873	2846	2718	2812.33	low SQC correlation	low SQC correlation
1287	6.53	1181.37	Unknown	1772	2004	2160	1978.67	1645	1948	1862	1818.33	2044	2044	2197	2095	1611	2008	1641	1753.33	1841	1698	2016	1851.67	1573	2013	1906	1830.67	low SQC correlation	low SQC correlation
1288	6.537	1188.38	Unknown	53583	51239	52410	52410.7	48243	50149	50378	49590	53527	53562	54034	53707.7	47731	50727	53358	50605.3	50958	51532	49546	50678.7	47995	50944	50262	49733.7	low SQC correlation	low SQC correlation
1289	6.534	1188.71	Unknown	1946	4289	4301	3512	4029	2963	4071	3687.67	4272	3444	3067	3594.33	3592	3856	4416	3954.67	4056	3072	3990	3706	3252	4053	3421	3575.33	low SQC correlation	low SQC correlation
1290	6.537	1189.05	Unknown	1.9954	2.02351	2.31666	2.11185	1.64903	1.41411	1.83778	1.63364	2.26747	2.30662	2.20924	2.26111	1.82372	2.11085	2.04158	1.99205	1.80465	2.16808	1.96929	1.98067	1.60285	1.72634	0.995464	1.44155	linear	high-quality
1291	6.611	1190.38	Unknown	24788	25415	23949	24717.3	23164	23708	23764	23545.3	24208	25310	24824	24780.7	23232	23866	24625	23907.7	24815	24439	23718	24324	22719	24167	23174	23353.3	low SQC correlation	low SQC correlation
1292	6.54	1192.38	Unknown	4046	4069	4058	4057.67	3883	3882	3800	3855	4370	4315	3433	4039.33	3542	4364	3977	3961	3945	3987	3067	3666.33	3793	3854	3940	3862.33	low SQC correlation	low SQC correlation
1293	6.535	1253.4	Unknown	2.51973	2.19264	2.53736	2.41658	2.1045	1.98894	2.08687	2.06011	2.35129	2.5354	2.03595	2.30755	1.84988	2.48252	2.54911	2.29384	2.02028	2.74497	2.57065	2.4453	1.14282	2.2514	1.74803	1.71408	linear	high-quality
1294	6.534	1253.74	Unknown	1.81838	1.93508	1.17221	1.64189	1.88158	1.74628	1.73586	1.78791	2.40818	2.28906	2.17222	2.28982	2.12899	2.21155	1.80817	2.04957	2.2173	2.24022	2.11958	2.19236	1.7928	2.00849	2.1454	1.98223	quadratic	high-quality
1295	6.531	1254.07	Unknown	2.51531	1.77766	2.21629	2.16975	1.55881	1.84369	1.91821	1.77357	2.05404	2.02291	2.02857	2.03518	1.1466	1.92292	2.27288	1.7808	2.50116	2.17384	2.00216	2.22572	1.65503	2.17384	1.79369	1.87419	linear	high-quality
1296	6.546	1255.41	Unknown	2.56331	1.01845	1.96228	1.84801	1.34982	1.15557	2.05598	1.52045	0.344592	2.52675	2.63416	1.83517	1.05044	1.9897	1.6012	1.54712	1.23784	1.08701	0.490545	0.938464	0.719075	1.81373	1.151	1.22794	linear	low reproducibility
1297	6.558	1255.74	Unknown	1452	998	1248	1232.67	955	674	896	841.667	1175	1398	1301	1291.33	980	1274	945	1066.33	1165	1543	1047	1251.67	746	1060	719	841.667	low SQC correlation	low SQC correlation
1298	6.539	1277.4	Unknown	1461	1495	1349	1435	1135	972	1400	1169	1515	1563	1499	1525.67	1391	1451	1357	1399.67	1528	1059	1361	1316	1451	959	1420	1276.67	low SQC correlation	low SQC correlation
1299	6.538	1285.91	Unknown	2.17794	2.20302	2.1354	2.17212	1.43957	1.94127	1.5759	1.65225	2.45605	2.22266	1.93145	2.20339	1.77767	1.97399	2.10487	1.95217	2.29464	2.04706	1.76022	2.03397	2.11686	1.87038	2.02961	2.00562	linear	high-quality
1300	6.545	1287.91	Unknown	2.44657	2.3339	1.97489	2.25179	2.31869	2.31671	2.32067	2.31869	2.48233	2.39176	2.29571	2.38993	2.1597	2.12619	2.24643	2.17744	2.54936	2.38222	2.22525	2.38561	2.20034	2.32463	2.17999	2.23499	cubic	high-quality
1301	6.559	1313.42	Unknown	2.45022	1.50672	2.29519	2.08404	1.25423	1.36497	1.45799	1.35906	2.93748	2.14458	2.55654	2.5462	1.02389	1.99397	1.69276	1.57021	1.55987	2.2066	0.758112	1.50819	1.64846	2.55211	1.62189	1.94082	linear	high-quality
1302	6.544	1313.75	Unknown	3.22215	1.1433	3.07433	2.47993	2.99974	2.93234	2.95011	2.96073	2.76716	0.861539	1.11906	1.58259	0.71614	1.19376	3.00496	1.63828	3.08183	2.79893	3.22796	3.03624	2.48844	0.892942	2.86272	2.08136	cubic	high-quality
1303	6.559	1314.09	Unknown	941	659	746	782	626	682	725	677.667	291	656	534	493.667	621	770	986	792.333	551	649	512	570.667	513	661	670	614.667	low SQC correlation	low SQC correlation
1304	6.527	1318.43	Unknown	2.24162	2.62338	1.31319	2.05939	1.63867	1.91717	1.78582	1.78055	1.6343	0.272577	1.81902	1.24196	1.65616	2.21281	1.94418	1.93772	2.30736	1.3	0.340917	1.31609	0.617788	1.38551	2.09739	1.3669	cubic	high-quality
1306	6.54	1319.09	Unknown	2.0377	1.41107	1.53343	1.66073	1.21972	1.27267	1.29843	1.26361	2.62308	2.53208	2.60121	2.58546	0.934649	1.56359	2.48556	1.66127	2.24808	1.29622	1.48364	1.67598	1.27897	1.58214	0.780755	1.21395	cubic	high-quality
1307	6.596	1320.41	Unknown	970	1274	1246	1163.33	1268	1285	1194	1249	2032	785	1129	1315.33	576	725	271	524	219	1094	1695	1002.67	1126	985	1233	1114.67	low SQC correlation	low SQC correlation
1308	6.616	1320.76	Unknown	1.41925	1.92074	2.6072	1.9824	2.5774	1.44246	2.28784	2.10257	2.44491	3.84684	1.36486	2.5522	2.77646	3.45693	2.54813	2.92718	1.50436	2.59721	0.431266	1.51094	1.87888	3.87914	2.31312	2.69038	quadratic	high-quality
1309	6.526	1375.92	Unknown	0	909	813	574	897	972	408	759	1117	652	658	809	481	754	520	585	940	528	728	732	664	868	930	820.667	low SQC correlation	low SQC correlation
1310	6.546	1378.09	Unknown	360	345	867	524	443	642	262	449	778	160	538	492	232	723	240	398.333	800	400	536	578.667	451	632	414	499	low SQC correlation	low reproducibility
1311	6.545	1378.44	Unknown	3.14513	2.82535	2.21486	2.72845	1.88678	1.96984	0.740551	1.53239	3.73486	3.21989	2.40175	3.11883	1.25967	2.90426	2.58448	2.24947	2.63431	1.40503	2.2647	2.10135	2.32284	3.63103	1.81618	2.59002	linear	high-quality
1312	6.541	1378.77	Unknown	2.64195	2.10989	2.22915	2.327	2.22915	1.50138	1.90502	1.87852	3.10062	2.94467	2.33923	2.79484	1.82857	2.27807	1.91113	2.00592	1.70932	2.2108	1.61147	1.84386	2.6022	2.03345	2.05485	2.23016	linear	high-quality
1313	6.54	1383.44	Unknown	2.48652	0.679951	2.50989	1.89212	1.424	1.49856	2.09085	1.67114	2.78309	2.56007	2.96586	2.76967	1.99806	2.36593	2.49176	2.28525	2.56738	2.40255	1.78936	2.2531	2.25877	1.58653	1.55189	1.79907	cubic	high-quality
1314	6.531	1383.78	Unknown	1.93285	2.62848	2.20633	2.25588	1.49785	1.67405	1.81722	1.66304	2.03013	2.68538	1.95487	2.22346	1.71994	1.98975	2.09253	1.93407	2.43576	2.21734	1.77317	2.14209	1.89981	1.65019	2.2981	1.94937	linear	high-quality
1315	6.533	1384.11	Unknown	2.34071	2.54971	2.39336	2.42792	1.65396	1.6331	1.85394	1.71366	2.40322	2.37921	2.76518	2.51587	0.540924	2.39477	1.98869	1.64146	1.25726	2.52698	2.13602	1.97342	2.41725	0.739952	1.97186	1.70969	cubic	high-quality
1316	6.614	1384.93	Unknown	0	0	919	306.333	756	1567	299	874	640	615	882	712.333	622	1545	564	910.333	1319	114	1317	916.667	1441	632	1194	1089	low SQC correlation	low SQC correlation
1317	6.554	1384.95	Unknown	2.53901	2.13754	2.46594	2.38083	1.8858	1.82576	1.94019	1.88392	1.74281	2.31675	1.8908	1.98345	1.55587	1.92122	1.84653	1.77454	1.19057	1.05695	1.55849	1.26867	1.49034	1.49034	1.78979	1.59016	quadratic	high-quality
1318	6.518	1385.45	Unknown	2.00056	2.11597	2.04783	2.05479	1.80712	2.02914	1.24878	1.69501	2.62266	2.22918	2.29183	2.38122	1.74557	2.10828	2.19291	2.01559	2.13465	2.24237	1.79613	2.05772	2.01705	1.18393	2.11817	1.77305	linear	high-quality
1319	6.529	1386.44	Unknown	1417	1378	1167	1320.67	832	853	714	799.667	1374	1273	1138	1261.67	873	1202	1353	1142.67	1221	1166	1044	1143.67	744	1194	962	966.667	low SQC correlation	low SQC correlation
1320	9.172	1386.52	Unknown	0.912534	1.70372	1.64816	1.42147	1.21905	0.489164	0.862725	0.856978	2.06387	2.41253	1.67881	2.05174	1.74778	0.544719	2.16923	1.48724	1.21713	1.311	1.63284	1.38699	1.03897	1.21521	1.84165	1.36528	linear	low reproducibility
1321	6.513	1433.21	Unknown	1.99243	1.23912	1.75867	1.66341	2.50278	3.0289	3.10382	2.8785	2.2445	2.45698	1.88323	2.1949	0.668417	1.6518	2.59924	1.63982	3.32283	2.83178	0.842447	2.33235	2.71055	1.85828	2.52971	2.36618	cubic	high-quality
1322	6.546	1443.47	Unknown	1.25148	3.1007	0.214786	1.52232	0.389075	0.444816	0.414716	0.416202	0.338907	1.48123	2.69163	1.50392	0.315653	3.5434	1.67175	1.8436	1.26268	2.56275	0.904045	1.57649	2.38903	4.63052	1.30751	2.77569	linear	low reproducibility
1323	6.53	1443.8	Unknown	918	684	695	765.667	782	581	1151	838	159	1034	917	703.333	1182	546	961	896.333	373	773	521	555.667	682	818	634	711.333	low SQC correlation	low reproducibility
1324	6.557	1444.13	Unknown	2.12227	2.68721	0.786969	1.86548	0.0600591	1.79832	1.2966	1.05166	2.23289	2.07881	3.20078	2.50416	2.49758	1.07536	3.28375	2.28556	0.502157	2.56869	0.976598	1.34915	1.21363	2.3277	0.494625	1.34532	linear	high-quality
1325	6.553	1448.47	Unknown	2.12043	1.79052	2.36874	2.09323	2.08141	1.67346	0.885939	1.54693	1.91113	1.86856	2.57449	2.11806	2.06012	1.51737	2.36874	1.98208	0.992361	2.48226	2.54966	2.00809	1.0775	2.17718	2.64899	1.96789	linear	high-quality
1326	6.549	1448.81	Unknown	1576	1068	1688	1444	718	1017	906	880.333	1454	1511	1672	1545.67	1493	1174	1556	1407.67	708	1769	1156	1211	840	1379	770	996.333	low SQC correlation	low SQC correlation
1327	6.54	1449.14	Unknown	2.15318	2.25229	0.44032	1.61526	2.00733	2.69359	2.74034	2.48042	2.93668	2.59823	1.56228	2.36573	2.61693	2.34391	1.98115	2.314	2.87872	2.27473	1.84651	2.33332	2.127	3.41539	1.98302	2.50847	linear	high-quality
1328	6.517	1449.46	Unknown	1105	1452	1959	1505.33	2062	1714	2470	2082	2476	1236	1910	1874	700	2124	1191	1338.33	1995	1724	1274	1664.33	2574	1443	1948	1988.33	low SQC correlation	low reproducibility
1329	6.529	1450.13	Unknown	1612	2061	1561	1744.67	1624	2043	1675	1780.67	2182	2182	1147	1837	1960	1078	2200	1746	1796	2228	2190	2071.33	1930	1616	1665	1737	low SQC correlation	low SQC correlation
1330	6.537	1480.98	Unknown	1449	948	1040	1145.67	951	1046	1069	1022	939	1036	1352	1109	766	1170	995	977	1028	1230	757	1005	1038	1252	1131	1140.33	low SQC correlation	low SQC correlation
1331	6.526	1481.47	Unknown	1.7457	2.93357	2.51903	2.39943	1.33843	1.35055	3.39902	2.02933	3.63417	1.53479	2.68388	2.61761	2.79054	2.4366	2.09721	2.44145	2.38327	2.27176	3.29478	2.64994	2.62327	3.22448	2.99903	2.94892	linear	high-quality
1332	6.575	1481.73	Unknown	799	995	902	898.667	864	533	855	750.667	805	1018	456	759.667	589	607	766	654	864	806	834	834.667	589	696	786	690.333	low SQC correlation	low SQC correlation
1333	6.541	1482.24	Unknown	829	1082	399	770	689	1028	566	761	564	662	762	662.667	1038	1015	736	929.667	216	1030	660	635.333	399	659	550	536	low SQC correlation	low reproducibility
97	6.546	114.094	Unknown (carbon number 6)	3.0808	1.48938	2.71304	2.42774	2.6796	0.71373	3.1811	2.19148	2.15804	4.02362	2.68629	2.95598	3.89657	2.69298	2.24497	2.94484	3.45525	3.49537	2.9805	3.31038	3.02731	1.69667	2.27172	2.3319	linear	high-quality
189	7.306	138.058	Unknown (carbon number 7)	1.31105	0.936872	1.0329	1.09361	0.801109	0.963363	1.04283	0.935769	1.17529	0.897137	1.02959	1.034	0.148781	0.430242	0.155404	0.244809	1.19847	1.93358	0.791175	1.30774	0.979919	1.38721	2.01967	1.46227	linear	high-quality
286	7.491	166.089	Unknown (carbon number 9)	0.795029	5.60172	5.59184	3.9962	5.68175	5.68523	5.6249	5.66396	5.66365	5.63963	5.66512	5.65613	5.62157	5.64172	5.67068	5.64466	5.58305	4.67345	2.61596	4.29082	3.60999	6.02147	5.99096	5.20747	cubic	high-quality
91	4.61	113.037	Uracil	10.2769	9.48553	6.89398	8.88549	3.51102	4.21221	3.70784	3.81036	0	0	0	0	0	0	0	0	1.04284	1.48859	1.08602	1.20582	1.30819	1.70766	1.22891	1.41492	quadratic	high-quality
561	5.787	245.08	Uridine	0	0	0	0	0	0	0	0	0	0	0	0	0	0	0	0	1414	977	1131	1174	949	862	758	856.333	not enough SQC	high-quality
523	12.499	231	w/o MS2:"7-chloro-3-methyl-4H-1$l^{6},2,4-benzothiadiazine 1,1-dioxide"	2.6001	2.24065	2.51012	2.45029	2.23953	2.35038	2.62295	2.40429	1.19015	1.40723	1.09168	1.22969	1.00335	1.17451	0.889956	1.0226	2.39615	2.92345	2.61004	2.64322	2.67618	2.46094	2.33971	2.49227	cubic	high-quality
635	9.172	277.096	w/o MS2:"MLS000728601-01!(2S)-3-benzoyl-2,7b-dihydro-1aH-oxireno[2,3-c]quinoline-2-carbonitrile"	2.03296	1.93692	2.26516	2.07835	2.07421	1.92948	1.8893	1.96433	2.31284	2.30928	2.37387	2.332	1.95133	1.92257	2.04995	1.97462	2.24419	2.18603	2.11593	2.18205	2.02696	1.68758	1.83346	1.84933	quadratic	high-quality
600	3.237	260.094	w/o MS2:"MLS001049147-01!4,7,8-trimethoxyfuro[2,3-b]quinoline"	1662	3591	3848	3033.67	573	903	857	777.667	3427	1838	2105	2456.67	76	3084	81	1080.33	152	1618	1531	1100.33	78	79	3041	1066	not enough SQC	high-quality
601	2.854	260.094	w/o MS2:"MLS001049147-01!4,7,8-trimethoxyfuro[2,3-b]quinoline"	6703	6281	6466	6483.33	5945	5599	5621	5721.67	6146	6346	6433	6308.33	5968	5622	6089	5893	6155	7026	6320	6500.33	6015	5814	6550	6126.33	low SQC correlation	low SQC correlation
450	6.533	213.093	w/o MS2:"MLS001066368-01!2,2-diphenylacetic acid"	2.17724	2.09653	2.04936	2.10771	1.99896	1.51663	1.71568	1.74376	2.05797	2.1135	1.94254	2.038	2.51722	1.98249	1.86952	2.12308	2.52623	1.87452	1.95538	2.11871	1.667	1.79467	1.74368	1.73512	quadratic	high-quality
1045	1.707	558.149	w/o MS2:"MLS001075272-01![3,4-dibenzoyloxy-5-(3,5-dioxo-1,2,4-triazin-2-yl)oxolan-2-yl]methyl benzoate"	0.263906	0.244747	0.135352	0.214668	0.326749	0.116193	0.220643	0.221195	0.0294156	0.0944065	0.149567	0.0911298	0.0988875	0.283684	0.464854	0.282475	0.142151	0.0988875	0.273177	0.171405	0.2089	0.107405	0.168727	0.161677	linear	high-quality
1046	8.422	558.149	w/o MS2:"MLS001075272-01![3,4-dibenzoyloxy-5-(3,5-dioxo-1,2,4-triazin-2-yl)oxolan-2-yl]methyl benzoate"	1.96932	2.36704	2.03977	2.12537	2.08522	1.44433	1.92386	1.81781	3.10793	2.3534	3.62383	3.02839	1.61932	2.21022	2.28295	2.0375	2.36476	1.88068	1.98523	2.07689	1.73069	1.50114	1.74205	1.65796	linear	high-quality
885	7.232	408.157	w/o MS2:"MLS001141366-01!(2R)-2-[3-[(10aS)-1,3-dioxo-10,10a-dihydro-5H-imidazo[1,5-b]isoquinolin-2-yl]propanoylamino]-2-phenylacetic acid"	1.33058	1.43828	2.58595	1.78494	1.73676	1.15989	2.20799	1.70155	1.98877	2.62777	3.10402	2.57352	2.24805	2.42214	1.62985	2.10001	2.60663	2.62777	2.02316	2.41919	1.61259	2.47607	1.47327	1.85398	quadratic	high-quality
877	1.706	406.144	w/o MS2:"MLS001142740-01!7-[2-[(4aS,8aS)-4a-hydroxy-1,3,4,5,6,7,8,8a-octahydroisoquinolin-2-yl]-2-oxoethoxy]-6-chloro-4-methylchromen-2-one"	0.220033	0.470897	0.415009	0.368646	1.02625	0	0.205568	0.410607	0.651157	0.548314	0	0.399824	0	0.50427	0.786935	0.430402	0.409964	0	0.543108	0.317691	0.548314	0.800771	0.16245	0.503845	quadratic	high-quality
934	8.205	437.205	w/o MS2:"MLS001160488-01!2-[(8,8-dimethyl-2-oxo-4-propyl-9,10-dihydropyrano[2,3-h]chromen-5-yl)oxy]-N-(pyridin-2-ylmethyl)acetamide"	3.23717	3.03548	3.8474	3.37335	4.88168	5.32126	5.8746	5.35918	0	0	0.233062	0.0776874	0.200542	0	0	0.0668473	4.18871	3.68708	3.36128	3.74569	3.94565	3.71294	3.18545	3.61468	linear	high-quality
432	5.15	209.106	w/o MS2:"MLS001194484-01!2,9-dimethyl-1,10-phenanthroline"	2.14524	2.18034	2.25679	2.19412	2.11599	1.92176	2.14212	2.05995	2.47403	2.26576	2.58441	2.4414	2.02745	2.07933	1.90186	2.00288	2.16123	2.25484	2.27161	2.22923	1.74936	1.94282	1.88002	1.8574	linear	high-quality
935	1.331	440.271	w/o MS2:((6R,6aR,13R,13aS)-2,3,4,6,6a,7,8,9,10,12,13,13a-dodecahydro-1H-6,13-methanodipyrido[1,2-a:3',2'-e]azocin-1-yl)(1-isopropyl-1H-indol-6-yl)methanone	9.58293	0	0	3.19431	0	0	0	0	0	0	0.440681	0.146894	0	0	0.41135	0.137117	0	0	0	0	0	0	0	0	cubic	high-quality
997	7.819	508.254	w/o MS2:(1R,2R,4S,7S,8R,9R,10S,11R,12S,13S,14R,17R,18R,19R)-8-(acetyloxy)-10,19-dihydroxy-1,9,18-trimethyl-15-oxo-16,20-dioxahexacyclo[15.3.2.0?,??.0?,??.0?,??.0??,??]docos-5-ene-5-carboxylic acid	4.66361	4.57533	4.4694	4.56945	5.36393	3.75731	4.66361	4.59495	0	0	0	0	0	0	0	0	4.38701	3.49248	2.09184	3.32378	4.48117	3.18646	3.51014	3.72592	linear	high-quality
1049	1.723	559.139	w/o MS2:(1S,4aS,7R,7aS)-7-hydroxy-7-[[(E)-3-(4-hydroxyphenyl)prop-2-enoyl]oxymethyl]-1-[(2S,3R,4S,5S,6R)-3,4,5-trihydroxy-6-(hydroxymethyl)oxan-2-yl]oxy-4a,7a-dihydro-1H-cyclopenta[c]pyran-4-carboxylic acid	0.190092	0.187788	0	0.12596	0.266657	0	0	0.0888858	0.257204	0.339862	0	0.199022	0.137097	0.306452	0.276498	0.240015	0	0	0.0921659	0.030722	0.00512236	0.411605	0.179724	0.198817	linear	high-quality
571	5.145	250.096	w/o MS2:(2E,4E)-N-(2-methylpropyl)-6-thiophen-2-ylhexa-2,4-dienamide	2.33526	2.51154	2.27397	2.37359	5.01234	5.06412	5.15408	5.07684	0.834506	1.47047	1.4049	1.23663	0.501536	0.514761	0.5053	0.507199	0	0	0	0	0	0	0	0	cubic	high-quality
1207	1.631	780.215	w/o MS2:(2R,3R,4S,5R,6R)-2-(acetoxymethyl)-6-(((2R,3R,4S,5R,6S)-4,5-diacetoxy-2-(acetoxymethyl)-6-(quinolin-8-ylthio)tetrahydro-2H-pyran-3-yl)oxy)tetrahydro-2H-pyran-3,4,5-triyl triacetate	0.19258	0.0383493	0.0662776	0.0990691	0.250938	0.210088	0.178408	0.213144	0.0395998	0.0541892	0.141309	0.078366	0.115882	0.151313	0.0516882	0.106294	0.102126	0.183827	0.0683618	0.118105	0.19133	0.349312	0.156732	0.232458	linear	high-quality
869	10.245	399.085	w/o MS2:(2S,3R,4R,5S,6S)-3,5-bis(acetyloxy)-2-{[(1S,2S,4S,5S,6R,10S)-2-(hydroxymethyl)-10-{[(2S,3R,4S,5S,6R)-3,4,5-trihydroxy-6-(hydroxymethyl)oxan-2-yl]oxy}-3,9-dioxatricyclo[4.4.0.0?,?]dec-7-en-5-yl]oxy}-6-methyloxan-4-yl (2E)-3-phenylprop-2-enoate	0	0	0	0	0	0	0	0	175	1407	1450	1010.67	1578	1015	1322	1305	145	84	98	109	0	184	0	61.3333	low SQC correlation	low reproducibility
1208	1.644	781.215	w/o MS2:(2S,3R,4S,5S,6R)-2-[4-[(3S,3aR,6S,6aR)-6-[3,5-dimethoxy-4-[(2S,3R,4S,5S,6R)-3,4,5-trihydroxy-6-(hydroxymethyl)oxan-2-yl]oxyphenyl]-1,3,3a,4,6,6a-hexahydrofuro[3,4-c]furan-3-yl]-2,6-dimethoxyphenoxy]-6-(hydroxymethyl)oxane-3,4,5-triol	0	0	0.143265	0.0477551	0.436665	0.195972	0	0.210879	0.45072	0.1011	0.0659624	0.205927	0.355848	0.18543	0.513967	0.351749	0	0.34355	0	0.114517	0.132724	0.545591	0.0694762	0.249264	linear	low reproducibility
1128	7.816	652.407	w/o MS2:(3S,4S,6aR,6bS,8R,8aR,12aS,14bR)-8-hydroxy-4,6a,6b,11,11,14b-hexamethyl-3-[(2S,3R,4S,5R)-3,4,5-trihydroxyoxan-2-yl]oxy-1,2,3,4a,5,6,7,8,9,10,12,12a,14,14a-tetradecahydropicene-4,8a-dicarboxylic acid	3.52325	3.18629	3.64642	3.45199	3.39091	3.44588	3.60469	3.48049	0	0	0	0	0	0	0	0	2.38207	2.78723	2.37393	2.51441	3.2606	2.77298	2.66202	2.89853	linear	high-quality
565	9.172	247.087	w/o MS2:(3Z)-3-butylidene-6,7-dihydroxy-4,5,6,7-tetrahydro-2-benzofuran-1-one	2.7506	2.20079	2.63303	2.52814	1.66826	1.76508	1.75817	1.7305	3.0134	2.29761	2.74023	2.68375	2.09359	2.06593	2.98228	2.3806	2.2077	2.07284	2.39097	2.22384	2.2734	1.9691	1.91032	2.05094	linear	high-quality
804	10.098	367.097	w/o MS2:(5-benzoyloxy-2-chloro-1,6-dihydroxycyclohex-3-en-1-yl)methyl benzoate	4454	4298	4856	4536	4247	4196	4821	4421.33	4038	4631	4268	4312.33	4423	4081	4167	4223.67	8059	8193	8322	8191.33	8698	8625	9357	8893.33	low SQC correlation	low SQC correlation
416	4.819	202.108	w/o MS2:(E)-1-(4-methylquinazolin-2(1H)-ylidene)guanidine	2.67443	2.26414	2.68292	2.54049	3.81764	3.75168	3.7961	3.78847	0	0	0	0	0	0	0	0	2.06718	1.34479	1.80229	1.73808	2.39105	3.11072	3.21849	2.90675	cubic	high-quality
865	10.188	397.099	w/o MS2:(E)-3-(3,4-dimethoxyphenyl)-1-(2,4,6-trimethoxyphenyl)prop-2-en-1-one	0	0	0	0	0	0	0	0	0	0	0	0	0	0	0	0	3295	2581	2691	2855.67	3289	1951	3893	3044.33	not enough SQC	high-quality
139	9.742	125.025	w/o MS2:(R)-4-aminoisoxazolidin-3-one	0.681041	0.468768	0.525405	0.558405	0	0	0.492481	0.16416	0.67656	0.483015	0.497204	0.55226	0.468768	0	0.487751	0.31884	4.0795	5.09745	5.63456	4.93717	6.30041	5.74506	4.88961	5.64503	quadratic	high-quality
140	7.569	125.026	w/o MS2:(R)-4-aminoisoxazolidin-3-one	0	74	0	24.6667	0	0	0	0	0	0	0	0	0	0	0	0	1386	1404	1614	1468	1610	1885	1426	1640.33	not enough SQC	high-quality
260	7.96	159.079	w/o MS2:(S)-1-carbamoylpyrrolidine-2-carboxylic acid	372	516	482	456.667	1242	1114	1174	1176.67	926	790	629	781.667	893	768	738	799.667	454	576	467	499	516	463	393	457.333	low SQC correlation	low SQC correlation
261	9.798	159.079	w/o MS2:(S)-1-carbamoylpyrrolidine-2-carboxylic acid	0	0	0	0	731	538	610	626.333	82	180	0	87.3333	176	74	225	158.333	99	0	0	33	4580	4736	4549	4621.67	not enough SQC	high-quality
556	3.576	243.1	w/o MS2:(S)-3-(4-hydroxyphenyl)chroman-7-ol	933	916	799	882.667	2709	2622	2768	2699.67	0	0	0	0	0	0	0	0	926	846	1008	926.667	1084	1226	1285	1198.33	low SQC correlation	low SQC correlation
894	8.276	414.145	w/o MS2:(S)-methyl 2-(2-(3-isopropyl-4-oxo-3,4-dihydrophthalazin-1-yl)acetamido)-4-(methylthio)butanoate	6330	5834	5625	5929.67	6136	6486	5358	5993.33	5538	6078	5264	5626.67	5838	6292	5638	5922.67	5988	5747	5959	5898	6482	6037	5710	6076.33	low SQC correlation	low SQC correlation
645	8.649	282.091	w/o MS2:(Z)-2-methyl-4-[(2R,3R,4S,5S,6R)-3,4,5-trihydroxy-6-(hydroxymethyl)oxan-2-yl]oxybut-2-enenitrile	1442	1364	926	1244	286	738	753	592.333	1454	1422	1332	1402.67	1708	1645	1376	1576.33	665	1258	795	906	82	1060	813	651.667	low SQC correlation	low SQC correlation
646	5.225	282.103	w/o MS2:(Z)-2-methyl-4-[(2R,3R,4S,5S,6R)-3,4,5-trihydroxy-6-(hydroxymethyl)oxan-2-yl]oxybut-2-enenitrile	2400	2700	2540	2546.67	2802	2804	3071	2892.33	2461	2567	2762	2596.67	2648	2632	2574	2618	2838	2651	2581	2690	2760	2478	2713	2650.33	low SQC correlation	low SQC correlation
673	1.675	298.087	w/o MS2:(Z)-2-methyl-4-[(2R,3R,4S,5S,6R)-3,4,5-trihydroxy-6-(hydroxymethyl)oxan-2-yl]oxybut-2-enenitrile	0.216177	6.67309	6.73001	4.53976	0.587061	6.68762	6.63258	4.63576	0.764281	0.284826	6.66823	2.57244	6.7418	0.331755	0.508716	2.52742	6.72054	0.144584	0.0531527	2.30609	0.522114	0.682656	6.67492	2.62656	cubic	high-quality
899	10.012	415.111	w/o MS2:(Z)-9-(3-hydroxyphenyl)-2-(2-methoxybenzylidene)-8,9-dihydro-2H-furo[2,3-f]chromene-3,7-dione	0	0	0	0	0	0	0	0	0	0	0	0	0	0	0	0	8.48717	9.17514	9.72361	9.12864	9.45962	8.39491	9.27509	9.04321	quadratic	high-quality
958	2.836	468.099	w/o MS2:(Z)-methyl 2-(2-(3-hydroxy-4-methoxybenzylidene)-3-oxo-3,11-dihydro-2H-furo[2',3':5,6]chromeno[2,3-b]pyridin-11-yl)acetate	14222	13441	14064	13909	10884	11362	11374	11206.7	13282	13755	14051	13696	12732	12426	12775	12644.3	13344	13169	13478	13330.3	12560	12917	13097	12858	low SQC correlation	low SQC correlation
959	3.205	468.101	w/o MS2:(Z)-methyl 2-(2-(3-hydroxy-4-methoxybenzylidene)-3-oxo-3,11-dihydro-2H-furo[2',3':5,6]chromeno[2,3-b]pyridin-11-yl)acetate	1.87592	2.0489	2.11853	2.01445	1.47716	1.55549	1.53815	1.5236	2.19848	1.9662	2.02847	2.06438	1.8354	1.84287	1.96846	1.88224	1.76398	1.87822	1.92795	1.85672	1.69449	1.68062	1.79598	1.7237	cubic	high-quality
555	3.193	243.068	w/o MS2::5-Hydroxy-DL-tryptophan	2.04952	2.31698	2.29116	2.21922	1.36109	1.28503	0.467217	1.03778	2.46039	2.22296	2.01332	2.23222	1.99283	1.94147	1.92603	1.95344	1.72874	1.94652	2.02258	1.89928	1.60778	1.87018	1.79974	1.75923	linear	high-quality
833	9.169	381.083	w/o MS2:?-Gentiobiose	3.89596	3.27493	3.72621	3.63236	1.76047	3.24357	2.03919	2.34774	1.64661	3.66566	3.74107	3.01778	3.47748	2.52078	2.82849	2.94225	3.22715	3.02799	1.66018	2.63844	3.11514	3.18359	3.35281	3.21718	cubic	high-quality
960	1.425	468.194	w/o MS2:[(1S)-5-hydroxy-1-[(2S,3R,4S,5S,6R)-3,4,5-trihydroxy-6-(hydroxymethyl)oxan-2-yl]oxy-1,4a,5,7a-tetrahydrocyclopenta[c]pyran-7-yl]methyl benzoate	0.369429	0.203969	0.0651344	0.212844	1.72544	16.8299	0.660411	6.40524	0.108271	0.281944	0	0.130072	0.276239	0.181147	0.544398	0.333928	4.2663	2.14575	2.16477	2.85894	1.50483	1.15489	1.52955	1.39642	linear	high-quality
940	1.655	445.125	w/o MS2:[(2R,3R,4R,5R)-2-(2,4-dioxopyrimidin-1-yl)-4-hydroxy-5-(hydroxymethyl)oxolan-3-yl] 2,4-dimethoxy-6-methylbenzoate	0.350515	0.267442	0.000720461	0.206226	0.701892	0.247606	0.00705158	0.31885	0.788945	0.554694	0.0450383	0.462892	0.266074	0.429654	0.703475	0.466401	0.0434555	0.262654	0.174826	0.160312	0.399581	0.434402	0.21067	0.348218	linear	high-quality
1209	6.532	781.237	w/o MS2:[(2R,3S,4S,5R,6R)-3,4-dihydroxy-6-[(2S,3S,4S,5R)-3-hydroxy-2,5-bis(hydroxymethyl)-4-[(E)-3-(4-hydroxyphenyl)prop-2-enoyl]oxyoxolan-2-yl]oxy-5-[(E)-3-(4-hydroxyphenyl)prop-2-enoyl]oxyoxan-2-yl]methyl (E)-3-(4-hydroxyphenyl)prop-2-enoate	2.31995	2.33619	2.2288	2.29498	2.4744	2.10351	2.16458	2.2475	2.57275	2.6222	2.57662	2.59052	2.33767	2.26884	2.49543	2.36731	2.56666	2.58548	2.10166	2.41793	2.0976	2.5078	2.22935	2.27825	linear	high-quality
1221	6.839	803.216	w/o MS2:[(2R,3S,4S,5R,6R)-3,4-dihydroxy-6-[(2S,3S,4S,5R)-3-hydroxy-2,5-bis(hydroxymethyl)-4-[(E)-3-(4-hydroxyphenyl)prop-2-enoyl]oxyoxolan-2-yl]oxy-5-[(E)-3-(4-hydroxyphenyl)prop-2-enoyl]oxyoxan-2-yl]methyl (E)-3-(4-hydroxyphenyl)prop-2-enoate	1260	1190	1159	1203	1246	1066	1187	1166.33	1489	1445	1318	1417.33	1319	1357	1337	1337.67	1196	1155	1117	1156	1308	1166	1124	1199.33	low SQC correlation	low SQC correlation
974	2.846	485.126	w/o MS2:[(2R,3S,4S,5R,6R)-6-[(2S,3S,4S,5R)-3,4-dihydroxy-2,5-bis(hydroxymethyl)oxolan-2-yl]oxy-3,4,5-trihydroxyoxan-2-yl]methyl 4-hydroxybenzoate	22674	21860	22617	22383.7	19068	20169	19224	19487	23106	22760	22688	22851.3	21422	20704	22099	21408.3	21354	23037	21906	22099	21888	22162	21838	21962.7	low SQC correlation	low SQC correlation
1106	10.042	623.101	w/o MS2:[(2S,3R,4R,5R,6S)-2-[2-(3,4-dihydroxyphenyl)-5,7-dihydroxy-4-oxochromen-3-yl]oxy-4,5-dihydroxy-6-methyloxan-3-yl] 3,4,5-trihydroxybenzoate	0	0	0	0	0	0	0	0	0	0	0	0	0	0	0	0	3.51909	3.90176	4.37033	3.93039	3.46911	4.48123	1.64635	3.1989	linear	high-quality
1275	6.533	1082.34	w/o MS2:[(2S,3R,4S,5R,6R)-2-[3-[(2S,3R,4S,5S,6R)-4,5-dihydroxy-6-(hydroxymethyl)-3-[(2S,3R,4R,5R,6S)-3,4,5-trihydroxy-6-methyloxan-2-yl]oxyoxan-2-yl]oxy-5-hydroxy-2-(4-hydroxyphenyl)-4-oxochromen-7-yl]oxy-5-hydroxy-6-(hydroxymethyl)-4-[(2S,3R,4S,5S,6R)-3,4,5-trihydroxy-6-(hydroxymethyl)oxan-2-yl]oxyoxan-3-yl] (E)-3-(4-hydroxyphenyl)prop-2-enoate	4297	4178	4227	4234	3253	4192	4169	3871.33	4354	4182	4056	4197.33	4073	4449	4411	4311	4144	4278	4128	4183.33	3546	4349	4290	4061.67	low SQC correlation	low SQC correlation
870	10.208	399.113	w/o MS2:[1,3-dihydroxy-1-(7-methoxy-2-oxochromen-6-yl)-3-methylbutan-2-yl] 3-methylbut-2-enoate	0	0	0	0	0	0	0	0	0	0	0	0	0	72	0	24	2766	3188	3601	3185	5074	2921	3499	3831.33	not enough SQC	low reproducibility
888	10.062	411.078	w/o MS2:[3-(4-hydroxy-3-methoxybenzoyl)-2,3-dimethyloxiran-2-yl]-(4-hydroxy-3-methoxyphenyl)methanone	0	0	0	0	0	0	0	0	0	0	0	0	0	0	0	0	6.89037	6.24385	5.59665	6.24362	5.71926	5.57119	7.3406	6.21035	linear	high-quality
1187	2.822	727.18	w/o MS2:[4,5-diacetyloxy-6-[7-hydroxy-5-methoxy-4-oxo-2-[4-[3,4,5-trihydroxy-6-(hydroxymethyl)oxan-2-yl]oxyphenyl]chromen-6-yl]oxan-3-yl] acetate	2871	2682	2714	2755.67	1830	1809	1999	1879.33	2532	2413	2795	2580	2362	1976	2364	2234	2354	2572	2370	2432	2233	2557	2246	2345.33	low SQC correlation	low SQC correlation
2	7.988	70.04	w/o MS2:1,2,3-Triazole	2.40063	2.48357	2.40498	2.42973	1.85569	1.49491	2.14444	1.83168	2.67923	2.9454	2.58521	2.73661	2.09002	2.59857	2.88488	2.52449	2.52759	1.71906	3.26589	2.50418	2.53643	2.21618	2.2843	2.34563	quadratic	high-quality
762	17.375	349.234	w/o MS2:1,2-dihydroxyheptadec-16-yn-4-yl acetate	0	0	0	0	0	0	0	0	0	0	0	0	5.58212	4.76323	5.13277	5.15937	0	0	0	0	5.07579	4.85059	5.26381	5.0634	linear	high-quality
373	10.047	195.053	w/o MS2:1,3-Dimethyluric acid	0.17528	0.184764	0.203732	0.187925	0	0.180022	0	0.0600074	0	0	0	0	0	0	0	0	8.23659	5.68068	5.65539	6.52422	5.72336	5.88458	9.29878	6.96891	linear	high-quality
685	9.576	305.091	w/o MS2:1,4-dihydroxy-6,6,9a-trimethyl-4,5,5a,7,8,9-hexahydro-1H-benzo[e][2]benzofuran-3-one	1.74104	1.91432	2.27508	1.97681	2.24668	1.57912	2.59608	2.14063	2.758	2.5904	2.32906	2.55915	2.39439	2.3603	1.80637	2.18702	2.09044	2.51654	2.14441	2.25047	3.22103	1.78081	2.99093	2.66426	linear	high-quality
272	9.166	163.063	w/o MS2:1,6-Anhydro-beta-D-glucose	2.01656	2.03584	2.20876	2.08705	1.82908	1.90429	2.02346	1.91894	2.44625	2.41291	2.41834	2.42583	2.05105	2.05511	2.11187	2.07267	2.10498	2.13545	2.08559	2.10867	2.05589	1.85817	1.94018	1.95141	linear	high-quality
273	8.133	163.063	w/o MS2:1,6-Anhydro-beta-D-glucose	1.91456	1.92813	2.05725	1.96665	1.50504	1.62539	1.68531	1.60525	2.36598	2.11986	2.1724	2.21941	1.9758	1.87594	2.05172	1.96782	1.9564	1.94965	1.81632	1.90746	1.82547	1.73639	1.85988	1.80725	quadratic	high-quality
274	5.149	163.064	w/o MS2:1,6-Anhydro-beta-D-glucose	2.18309	2.10166	2.10823	2.131	1.8058	1.83033	2.06252	1.89955	2.26816	2.22886	2.30098	2.266	1.87165	2.06232	1.84912	1.9277	2.10351	2.12348	2.04171	2.08957	1.69016	1.90302	1.85045	1.81455	quadratic	high-quality
275	8.617	163.064	w/o MS2:1,6-Anhydro-beta-D-glucose	2.06001	2.03395	2.09895	2.0643	1.22814	1.2627	1.30988	1.26691	2.88471	2.86868	2.90704	2.88681	2.50716	2.60202	2.50761	2.53893	1.44239	1.49103	1.3981	1.44384	1.1386	1.14915	1.1722	1.15332	cubic	high-quality
391	9.778	197.068	w/o MS2:1,7-dimethyluric acid	0.182741	0.145141	0.143245	0.157042	0.139448	0	0	0.0464826	0	0	0	0	0	0	0	0	4.78691	5.83882	5.95695	5.52756	6.58246	6.0928	5.31765	5.99763	quadratic	high-quality
393	12.467	197.069	w/o MS2:1,7-dimethyluric acid	0.503517	0.324244	0.575932	0.467898	0	0	0.341704	0.113901	0	0	0	0	0	0.304665	0	0.101555	3.12592	3.6561	3.69726	3.49309	2.89509	4.31493	2.41165	3.20722	quadratic	high-quality
425	8.993	205.086	w/o MS2:1-[4-hydroxy-3-(3-methylbut-2-enyl)phenyl]ethanone	1.32508	1.67225	2.29965	1.76566	2.119	1.72557	1.90895	1.91784	2.08145	1.97425	1.86216	1.97262	1.35229	1.73265	1.76149	1.61547	1.84093	1.66136	1.87848	1.79359	2.35516	1.3414	1.59988	1.76548	linear	high-quality
59	7.757	102.058	w/o MS2:1-AMINOCYCLOPROPANE-1-CARBOXYLATE	0.215706	0.151157	0.164972	0.177278	0.119976	0.115635	0.142443	0.126018	16.7428	16.7482	16.7698	16.7536	0.060482	16.7496	16.7815	11.1972	5.43998	4.8907	3.56013	4.63027	3.41926	3.903	4.90362	4.0753	quadratic	high-quality
58	7.302	102.057	w/o MS2:1-Aminocyclopropane-1-carboxylic acid	11.3606	2.79464	10.771	8.30872	12.1912	12.2627	12.2121	12.222	0.635317	0.535018	0.807733	0.659356	1.48122	0.529994	0.552693	0.854636	1.16188	0.807733	0.696676	0.888763	0.787874	0.937105	0.799199	0.841393	cubic	high-quality
533	4.333	234.101	w/o MS2:1-isothiocyanato-8-methanesulfinyloctane	2.18397	2.41139	2.43422	2.34319	10.6131	8.89843	9.93038	9.81397	0	0	0	0	0	0	0	0	0	0	0	0	0	0	0	0	quadratic	high-quality
185	3.079	137.067	w/o MS2:1-Methylnicotinamide	2.54771	1.96347	1.88235	2.13117	1.89277	1.65133	1.78915	1.77775	2.61901	2.72291	1.86674	2.40289	2.81949	1.88755	2.95935	2.55546	2.14975	1.79946	1.46116	1.80345	2.00037	1.66146	1.2897	1.65051	quadratic	high-quality
337	4.993	180.09	w/o MS2:2-((2H-pyrazolo[3,4-d]pyrimidin-4-yl)amino)ethanol	2.03251	2.18922	1.69478	1.97217	1.71838	1.70722	1.78689	1.7375	2.03699	2.90493	2.76923	2.57039	2.47048	2.30517	2.12761	2.30108	1.3496	1.96568	1.8881	1.73446	1.28115	1.7772	2.13632	1.73156	quadratic	high-quality
338	8.618	180.09	w/o MS2:2-((2H-pyrazolo[3,4-d]pyrimidin-4-yl)amino)ethanol	2.24695	2.19041	2.12848	2.18862	1.40412	1.43336	1.45592	1.43113	2.80544	2.92547	3.15486	2.96193	2.50479	2.40525	2.66601	2.52535	1.53395	1.45036	1.49316	1.49249	1.18648	1.20193	1.11321	1.16721	quadratic	high-quality
339	9.015	180.09	w/o MS2:2-((2H-pyrazolo[3,4-d]pyrimidin-4-yl)amino)ethanol	2.04304	2.36192	2.13547	2.18014	1.53513	1.47901	1.50633	1.50682	3.1595	2.90851	2.83895	2.96899	2.37344	2.74304	2.66246	2.59298	1.70963	1.69635	1.77545	1.72714	1.22153	1.15275	1.55075	1.30834	cubic	high-quality
415	5.098	202.074	w/o MS2:2-((2H-pyrazolo[3,4-d]pyrimidin-4-yl)amino)ethanol	2.39337	2.33766	2.05627	2.26244	1.53128	1.36772	1.35871	1.41923	2.20409	2.11374	2.10369	2.14051	1.90406	1.7043	1.83997	1.81611	2.4417	2.52835	2.46437	2.47814	2.12571	2.03092	2.48026	2.2123	quadratic	high-quality
1133	6.74	674.245	w/o MS2:2-((7-acetamido-1,2,3-trimethoxy-9-oxo-5,6,7,9-tetrahydrobenzo[a]heptalen-10-yl)amino)-N-(2,4-dimethoxyphenyl)-4-(methylthio)butanamide	1124	1086	720	976.667	2807	2958	3127	2964	0	0	0	0	0	0	0	0	417	545	329	430.333	482	483	549	504.667	low SQC correlation	low SQC correlation
878	7.146	407.12	w/o MS2:2-(1-(benzo[d][1,3]dioxol-5-ylmethyl)-2-hydroxy-5-oxo-4,5-dihydro-1H-imidazol-4-yl)-N-((1-methyl-1H-pyrrol-2-yl)methyl)acetamide	2.02863	2.18875	2.0179	2.07842	1.67308	1.61626	1.68152	1.65695	2.19281	2.23563	2.71111	2.37985	1.82974	2.03637	1.90633	1.92414	2.12445	1.94151	1.94235	2.00277	1.5415	1.77859	1.62983	1.64998	cubic	high-quality
879	7.212	407.12	w/o MS2:2-(1-(benzo[d][1,3]dioxol-5-ylmethyl)-2-hydroxy-5-oxo-4,5-dihydro-1H-imidazol-4-yl)-N-((1-methyl-1H-pyrrol-2-yl)methyl)acetamide	2.02863	0.588754	2.0179	1.54509	1.67308	1.61626	1.68152	1.65695	2.19281	2.23563	0.777827	1.73542	1.82974	2.03637	1.90633	1.92414	2.12445	1.94151	1.94235	2.00277	1.5415	1.77859	1.62983	1.64998	cubic	high-quality
991	2.847	502.152	w/o MS2:2-(3-(3-(3,4-dimethoxyphenyl)-4,8-dioxo-4,8,9,10-tetrahydropyrano[2,3-f]chromen-10-yl)phenoxy)acetamide	15619	14489	14561	14889.7	11916	11386	12318	11873.3	14180	14385	14336	14300.3	14346	13260	14014	13873.3	13706	13786	14108	13866.7	13661	13713	13913	13762.3	low SQC correlation	low SQC correlation
992	3.203	502.154	w/o MS2:2-(3-(3-(3,4-dimethoxyphenyl)-4,8-dioxo-4,8,9,10-tetrahydropyrano[2,3-f]chromen-10-yl)phenoxy)acetamide	2927	3641	3465	3344.33	1443	1497	1722	1554	4727	3674	3585	3995.33	3017	3078	3197	3097.33	2702	3423	3293	3139.33	2299	2484	6067	3616.67	low SQC correlation	low SQC correlation
293	1.896	169.089	w/o MS2:2-(3-oxobutyl)cyclopentane-1,3-dione	1.75908	1.79669	2.12713	1.8943	2.11101	1.72684	1.57102	1.80296	2.27489	2.5704	2.04116	2.29548	2.14593	1.98474	2.07609	2.06892	1.93101	2.00086	2.57309	2.16832	1.68386	1.79669	2.17011	1.88355	linear	high-quality
263	7.382	160.101	w/o MS2:2-(4-aminotetrahydro-2H-pyran-4-yl)acetic acid	1.81224	2.14312	2.34628	2.10055	1.83189	2.11449	1.61958	1.85532	1.96473	2.01	2.53787	2.17087	2.41317	2.20903	2.14552	2.25591	1.69733	1.87137	1.92224	1.83031	1.60444	2.53463	1.67141	1.93683	cubic	high-quality
1024	9.056	533.158	w/o MS2:2-(4-hydroxyphenyl)ethyl (1S,4aR,7aR)-4a-hydroxy-7-methyl-5-oxo-1-[(2S,3R,4S,5S,6R)-3,4,5-trihydroxy-6-(hydroxymethyl)oxan-2-yl]oxy-1,6,7,7a-tetrahydrocyclopenta[c]pyran-4-carboxylate	1556	593	199	782.667	150	538	74	254	258	605	555	472.667	1302	530	936	922.667	362	514	445	440.333	172	611	147	310	low SQC correlation	low reproducibility
752	6.172	341.111	w/o MS2:2-(5-acetyl-2,3-dihydro-1-benzofuran-2-yl)prop-2-enyl 3-methylbutanoate	729	814	763	768.667	1039	945	862	948.667	764	805	684	751	724	669	698	697	488	345	358	397	630	314	386	443.333	low SQC correlation	low SQC correlation
802	10.942	367.095	w/o MS2:2-(7-oxo-2,3-dihydrofuro[3,2-g]chromen-2-yl)propan-2-yl 3-methylbut-2-enoate	0.390506	0.516549	0.663059	0.523371	4.00093	3.79529	4.54222	4.11281	0.0951732	0.366636	0.199453	0.220421	0.314645	0.0506803	0.236989	0.200771	0.45753	0.757633	0.935623	0.716929	0.391713	1.28664	1.54452	1.07429	cubic	high-quality
431	5.505	208.085	w/o MS2:2,3-dihydro-1H-carbazol-4(9H)-one	1.73557	2.18205	1.82319	1.9136	2.9832	3.19601	2.71198	2.96373	2.40111	2.2801	2.36564	2.34895	1.60204	1.59578	1.84823	1.68202	1.46643	1.70636	1.70219	1.62499	1.43305	1.83571	1.44348	1.57075	linear	high-quality
781	6.197	359.319	w/o MS2:2,3-dihydroxypropyl stearate	1266	1236	1255	1252.33	1630	1720	1592	1647.33	1187	1209	1069	1155	1243	951	1057	1083.67	1317	916	967	1066.67	1337	1173	1263	1257.67	low SQC correlation	low SQC correlation
783	5.034	359.32	w/o MS2:2,3-dihydroxypropyl stearate	5635	5551	5805	5663.67	5961	5515	6152	5876	5615	5750	5687	5684	5900	5598	5475	5657.67	5694	5754	5657	5701.67	5777	5668	5581	5675.33	low SQC correlation	low SQC correlation
458	6.249	215.072	w/o MS2:2,4-Dihydroxybenzophenone	1491	1636	1599	1575.33	3707	3526	3061	3431.33	1122	1090	1070	1094	1965	2034	1838	1945.67	1612	1250	1591	1484.33	1918	1964	2265	2049	not enough SQC	high-quality
956	2.533	465.182	w/o MS2:2-[[4-(2,4-dihydroxy-3,5,6-trimethylbenzoyl)oxy-2-hydroxy-6-methylbenzoyl]amino]-3-hydroxybutanoic acid	84	192	136	137.333	1051	929	947	975.667	0	0	0	0	0	0	0	0	0	0	0	0	0	0	0	0	not enough SQC	low reproducibility
1279	6.547	1094.35	w/o MS2:2-{[(17Z)-17-ethylidene-14-(1-hydroxyethyl)-27-(2-hydroxypropan-2-yl)-20,33-dimethyl-24,30,37,40-tetramethylidene-12,15,22,25,28,35,38-heptaoxo-19,32,42-trioxa-9-thia-3,13,16,23,26,29,36,39,44,45,46,47-dodecaazahexacyclo[39.2.1.1?,??.1??,??.1??,??.0?,?]heptatetraconta-1(43),2(7),3,5,8(47),10,18(46),20,31(45),33,41(44)-undecaen-4-yl]formamido}prop-2-enamide	901	1070	1232	1067.67	881	1117	1027	1008.33	886	1032	1185	1034.33	680	996	769	815	1136	898	1119	1051	1224	1169	1071	1154.67	low SQC correlation	low SQC correlation
482	7.788	221.09	w/o MS2:2-amino-3-(5-hydroxy-1H-indol-3-yl)propanoic acid	0.348978	0	0.254697	0.201225	0.917801	0.920944	0.587821	0.808855	0	0	0	0	0	0	0	0	0.424402	0.204415	0	0.209605	21.4175	11.76	3.74306	12.3068	linear	high-quality
542	1.89	236.136	w/o MS2:2-amino-9-methanesulfinylnonanoic acid	1.85248	2.09269	2.2247	2.05663	1.46295	1.40235	1.41967	1.42832	1.90442	2.13597	2.09486	2.04508	1.9174	1.90875	1.98449	1.93688	1.76808	2.03643	2.46059	2.08837	2.33723	1.90442	2.14247	2.12804	linear	high-quality
700	9.736	314.071	w/o MS2:2'-Deoxyadenosine cyclic 3',5'-(hydrogen phosphate)	0	0	0	0	0	0	0	0	0	0	0	0	0	0	0	0	2309	3241	5057	3535.67	4269	4650	1654	3524.33	not enough SQC	low reproducibility
588	5.029	253.095	w/o MS2:2'-Deoxyinosine	409	498	414	440.333	76	128	0	68	0	0	0	0	0	0	0	0	912	1060	1028	1000	1054	1275	1315	1214.67	not enough SQC	high-quality
493	3.193	226.042	w/o MS2:2-nitro-9-fluorenone	2.15415	2.30045	2.10933	2.18798	1.47658	1.35428	1.59573	1.47553	2.47047	2.4141	2.135	2.33986	2.03852	2.07746	2.02235	2.04611	1.84066	2.01912	2.13388	1.99789	1.69134	2.04502	1.90982	1.88206	cubic	high-quality
1118	9.776	633.137	w/o MS2:3-(((2S,3R,4R,5R,6R)-3,4-dihydroxy-6-(hydroxymethyl)-5-(((2S,3R,4R,5R,6R)-3,4,5-trihydroxy-6-methyltetrahydro-2H-pyran-2-yl)oxy)tetrahydro-2H-pyran-2-yl)oxy)-2-(3,4-dihydroxyphenyl)-5,7-dihydroxy-4H-c hromen-4-one	0	0	0	0	0	0	0	0	0	0	0	0	0	0	0	0	1087	988	849	974.667	825	1067	1532	1141.33	not enough SQC	low reproducibility
973	1.747	484.122	w/o MS2:3-(2-fluorophenyl)-10-(2-hydroxy-6-methoxyquinolin-3-yl)-9,10-dihydropyrano[2,3-f]chromene-4,8-dione	5.01213	4.97763	5.00898	4.99958	4.95483	0	0	1.65161	4.99579	4.96628	0	3.32069	5.0032	5.00583	4.98834	4.99912	5.00478	0	0	1.66826	4.94161	4.93828	0	3.2933	cubic	high-quality
639	10.265	279.042	w/o MS2:3-(5-phenylthiophen-2-yl)prop-2-ynyl Acetate	0	7.73211	0	2.57737	0	7.8315	0	2.6105	0.573374	6.27288	7.56675	4.80433	7.91962	4.61046	4.93197	5.82068	1.32165	0.783553	1.19479	1.1	0.150349	1.28383	7.11839	2.85086	quadratic	low reproducibility
348	5.12	184.064	w/o MS2:3,5-Dihydroxyphenylglycine	2.1052	2.15047	1.97631	2.07733	1.87867	1.83975	1.90928	1.8759	2.38585	2.35897	2.33137	2.35873	2.07004	2.084	2.10784	2.08729	2.11154	2.06239	2.06465	2.07952	1.63055	1.81325	1.82877	1.75752	quadratic	high-quality
873	9.186	401.179	w/o MS2:3,8-dihydroxy-7,14-dimethoxy-17-methyl-12,16,21-trioxapentacyclo[15.3.1.0?,??.0?,??.0?,??]henicosa-2,4(13),6,8,10,14-hexaen-5-one	9406	10692	10882	10326.7	10744	9819	11597	10720	10188	10213	9996	10132.3	9350	9828	9930	9702.67	10123	9658	10594	10125	10681	9435	9547	9887.67	low SQC correlation	low SQC correlation
564	18.325	247.008	w/o MS2:3-[(1-Carboxyvinyl)oxy]benzoic acid	1948	2149	1595	1897.33	72	1437	1663	1057.33	2231	1901	1798	1976.67	99	1871	1903	1291	1934	1948	1316	1732.67	1828	1824	1806	1819.33	low SQC correlation	low reproducibility
643	1.728	281.055	w/o MS2:3-[(E)-2-(3-hydroxyphenyl)ethenyl]-5-methoxyphenol	0.179545	0.21902	0.224784	0.207783	0.62368	0.227666	0	0.283782	0.243389	0.146234	0	0.129874	0.00744209	0.279475	0.185096	0.157338	0.0851658	0.242075	0.230548	0.185929	0.21902	0.65699	0.0379764	0.304662	linear	high-quality
1126	9.795	649.114	w/o MS2:3-[4,5-dihydroxy-6-(hydroxymethyl)-3-[3,4,5-trihydroxy-6-(hydroxymethyl)oxan-2-yl]oxyoxan-2-yl]oxy-5,7-dihydroxy-2-(4-hydroxyphenyl)chromen-4-one	0	0	0	0	0	0	0	0	0	0	0	0	0	0	0	0	1367	1265	1407	1346.33	1139	1070	620	943	not enough SQC	high-quality
1262	6.531	993.323	w/o MS2:3a-[3,4-dihydroxy-6-[[3,4,5-trihydroxy-6-(hydroxymethyl)oxan-2-yl]oxymethyl]-5-(3,4,5-trihydroxy-6-methyloxan-2-yl)oxyoxan-2-yl]oxycarbonyl-5b,8,8,11a-tetramethyl-9-oxo-1-prop-1-en-2-yl-2,3,4,5,6,7,7a,10,11,11b,12,13,13a,13b-tetradecahydro-1H-cyclopenta[a]chrysene-5a-carboxylic acid	1.71518	1.67511	1.6634	1.68456	1.52364	1.34921	1.50591	1.45958	2.09264	2.69243	1.85877	2.21461	2.37172	1.65468	1.55323	1.85987	2.43241	1.5537	1.71691	1.901	1.48577	1.68878	2.05051	1.74169	cubic	high-quality
435	8.542	210.101	w/o MS2:3-Amino-Beta-Pinene	2.25769	2.13973	2.08515	2.16086	2.32107	2.13973	1.92845	2.12975	2.43904	2.32283	2.13445	2.29877	2.1767	2.24889	2.22072	2.21544	2.10804	1.76295	2.02177	1.96425	2.08515	1.76647	2.16438	2.00533	linear	high-quality
288	5.813	167.096	w/o MS2:3-hydroxy-1-(4-hydroxyphenyl)propan-1-one	1.99087	2.32256	0.659341	1.65759	1.4301	1.18432	1.37283	1.32908	2.04098	1.76179	0.511394	1.43806	1.66157	0.279927	0.170159	0.703885	0.649796	1.53987	0.554346	0.914671	0.625934	1.28454	0.96001	0.956828	linear	high-quality
592	1.853	255.164	w/o MS2:3-hydroxy-1a,5-bis(hydroxymethyl)-5,6b-dimethyl-1,3,3a,4,6,6a-hexahydrocyclopropa[e]inden-2-one	1.13792	0.786108	1.15645	1.02683	0.815843	1.3265	1.05422	1.06552	1.03744	1.05633	1.01076	1.03485	0.82764	0.976897	1.24431	1.01628	0.903205	0.894129	0.992694	0.930009	1.03537	0.967147	1.0952	1.03257	cubic	high-quality
836	6.208	382.119	w/o MS2:3-hydroxy-6-[[(E)-3-hydroxy-2,4-dimethylhept-4-enoyl]amino]-2,4-dimethyl-5-oxohexanoic acid	0	0	0	0	0	0	0	0	0	0	0	0	0	0	0	0	191	88	150	143	1988	1707	1361	1685.33	not enough SQC	low reproducibility
358	2.363	191.088	w/o MS2:3-methyl-3,4-dihydro-1H-1,4-benzodiazepine-2,5-dione	3.62689	3.52067	3.51657	3.55471	3.87506	3.84286	3.67988	3.79927	0.475249	0.546845	0.520803	0.514299	0.638337	0.472181	0.602808	0.571109	1.3573	1.33812	1.61786	1.43776	1.0289	1.4253	1.35343	1.26921	cubic	high-quality
287	1.673	167.059	w/o MS2:3-Methylxanthine	0.418679	0.401156	0.275647	0.365161	0.715638	0.134509	0.307853	0.386	0.726057	0.566922	0.255281	0.516087	0.170977	0.446623	0.565975	0.394525	0.167189	0.297907	0.372739	0.279278	0.592024	0.58113	0.233021	0.468725	linear	high-quality
971	6.737	479.189	w/o MS2:4-(2-Nitroethyl)phenyl 6-O-?-D-xylopyranosyl-?-D-glucopyranoside	1539	1540	1475	1518	4517	4073	4898	4496	0	0	0	0	0	0	0	0	548	524	643	571.667	744	849	792	795	low SQC correlation	low SQC correlation
215	4.24	147.05	w/o MS2:4(3H)-quinazolinone	2.49588	3.14837	2.96744	2.87056	1.60858	2.11863	1.31987	1.68236	1.74908	1.73561	1.67017	1.71829	1.32372	1.31602	1.6413	1.42701	2.59597	2.46316	1.81452	2.29122	1.70866	1.87804	2.16868	1.91846	linear	high-quality
1120	1.68	634.151	w/o MS2:4-(5-(7-chloro-5'-hydroxy-4,6-dimethoxy-3'-(methoxycarbonyl)-2',7'-dimethyl-3-oxo-7',8'-dihydro-3H,4'H-spiro[benzofuran-2,6'-quinolin]-4'-yl)furan-2-yl)benzoic acid	0.206663	0	0	0.0688876	0.243438	0	0.179357	0.140932	0.316413	0	0.186107	0.167507	0	0.375734	0.277286	0.217673	0	0.234816	0.232674	0.15583	0.255065	0.322715	0	0.192593	cubic	high-quality
1082	1.671	597.125	w/o MS2:4???-O-??-(6???-trans-p-coumaroyl)-glucopyranosyl okanin	0	0	0	0	0.407771	0	0.00201688	0.136596	0.308979	0.0972809	0	0.13542	0	0.291337	0.238413	0.176583	0	0	0	0	0.206658	0	0.00201688	0.0695584	linear	high-quality
837	10.245	383.12	w/o MS2:4-[5-(4-hydroxy-3-methoxyphenyl)-3,4-dimethyloxolan-2-yl]-2-methoxyphenol	0	337	332	223	0	0	0	0	40269	62417	56898	53194.7	53836	57286	55674	55598.7	33951	31145	34760	33285.3	30518	30534	28160	29737.3	low SQC correlation	low SQC correlation
838	8.239	383.12	w/o MS2:4-[5-(4-hydroxy-3-methoxyphenyl)-3,4-dimethyloxolan-2-yl]-2-methoxyphenol	40864	39458	40864	40395.3	43594	42034	42232	42620	40610	40180	38407	39732.3	44328	40630	40354	41770.7	40861	39152	44487	41500	44519	42138	41870	42842.3	low SQC correlation	low SQC correlation
839	8.728	383.12	w/o MS2:4-[5-(4-hydroxy-3-methoxyphenyl)-3,4-dimethyloxolan-2-yl]-2-methoxyphenol	69318	68812	70355	69495	67348	67334	66823	67168.3	72534	70214	69716	70821.3	74016	69477	70892	71461.7	70408	68658	71302	70122.7	70214	70028	68903	69715	low SQC correlation	low SQC correlation
402	8.62	198.101	w/o MS2:4-Aminoazobenzene	2.342	2.33132	2.30838	2.32723	1.4527	1.33846	1.39596	1.39571	2.96854	3.13943	3.30186	3.13661	2.91231	2.64783	2.75415	2.77143	1.3699	1.34712	1.39991	1.37231	1.10071	1.10991	1.0863	1.09897	cubic	high-quality
200	5.814	144.068	w/o MS2:4-Hydroxy-6-Methylpyran-2-One	3.11228	2.54351	2.43619	2.69733	7.07224	8.29028	7.56589	7.6428	0.239583	0.361979	0.234375	0.278646	0	0.234375	0	0.078125	0.804987	0.778158	1.90498	1.16271	1.49718	1.5401	1.44888	1.49539	linear	high-quality
201	8.166	144.068	w/o MS2:4-Hydroxy-6-Methylpyran-2-One	2.04828	2.06229	1.90619	2.00559	1.93621	1.99825	1.88218	1.93888	2.43453	2.29644	2.31045	2.34714	1.79812	1.83815	2.49257	2.04295	1.99425	2.41652	2.45655	2.28911	1.64802	1.91019	1.78211	1.78011	linear	high-quality
913	5.117	423.164	w/o MS2:4-hydroxy-9-(4-hydroxy-3,5-dimethoxyphenyl)-5a,6,8a,9-tetrahydro-5H-[2]benzofuro[5,6-f][1,3]benzodioxol-8-one	5.46703	4.35949	4.65364	4.82672	0	0	0	0	0	0	0	0	0	0	0	0	4.54222	4.74947	4.72272	4.67147	3.64415	4.57119	3.47479	3.89671	linear	high-quality
538	8.528	235.123	w/o MS2:4-methoxy-2-(5-methoxy-3-methylpyrazol-1-yl)-6-methylpyrimidine	3.33069	3.28218	3.21868	3.27718	3.14299	3.26369	2.89105	3.09924	0	0	0	0	0	0	0	0	3.05694	2.94473	2.35101	2.78423	3.06912	3.14234	2.72324	2.97823	cubic	high-quality
472	8.734	219.029	w/o MS2:4-methylumbelliferyl acetate	2820	2692	2895	2802.33	2967	2643	2780	2796.67	2508	2632	2435	2525	2935	2953	2886	2924.67	3120	2525	2860	2835	3195	2900	2659	2918	low SQC correlation	low SQC correlation
1185	1.307	725.281	w/o MS2:5-[[(2R,3S,4S,5R,6S)-3,4-dihydroxy-6-[[5-hydroxy-2-(4-hydroxyphenyl)-4-oxo-2,3-dihydrochromen-7-yl]oxy]-5-[(2S,3R,4R,5R,6S)-3,4,5-trihydroxy-6-methyloxan-2-yl]oxyoxan-2-yl]methoxy]-3-hydroxy-3-methyl-5-oxopentanoic acid	0.303937	0.220472	0.264923	0.263111	0.127559	0.152756	0.144882	0.141732	0.31811	0.225197	0	0.181102	0.355906	0	0.124409	0.160105	0.412598	0.325984	0.286614	0.341732	0.194457	0.423622	0.0270993	0.215059	linear	high-quality
376	1.875	195.141	w/o MS2:5-isopropenyl-2-methyl-2-cyclohexen-1-yl acetate	1.92451	1.75349	1.8506	1.84287	2.12368	1.94844	1.513	1.8617	2.36151	2.0421	2.18178	2.19513	1.64784	1.62804	1.98271	1.75286	1.72673	1.00008	1.49139	1.40607	1.42418	1.70128	1.37895	1.50147	cubic	low reproducibility
209	2.274	146.066	w/o MS2:5-methanesulfinylpentanenitrile	2.05573	2.14374	2.12186	2.10711	1.40829	1.6273	1.55677	1.53079	2.05907	2.20734	2.19699	2.15447	1.86167	2.0309	1.9638	1.95213	2.12186	1.93333	2.00943	2.02154	1.88604	1.92308	1.63147	1.81353	quadratic	high-quality
596	17.374	257.113	w/o MS2:5'-O-Methylthymidine	0	0	0	0	0	0	0	0	0	0	0	0	0.121233	4.85936	4.92337	3.30132	0	0	0	0	3.93249	5.37657	4.31399	4.54102	linear	low reproducibility
525	1.879	232.136	w/o MS2:7-Diethylamino-4-methylcoumarin	0	0	134	44.6667	0	0	0	0	0	0	0	0	0	0	0	0	0	0	0	0	0	1225	0	408.333	not enough SQC	high-quality
1119	1.68	633.163	w/o MS2:8-[4,5-dihydroxy-6-(hydroxymethyl)-3-[3,4,5-trihydroxy-6-(hydroxymethyl)oxan-2-yl]oxyoxan-2-yl]-5,7-dihydroxy-2-(4-hydroxyphenyl)chromen-4-one	0.124258	0.0898778	0.153578	0.122571	0.400401	0	0.0942408	0.16488	0.174613	0.0316684	0.0663176	0.0908663	0.0820244	0	0.174613	0.0855458	0.0663176	0.177138	0.0715532	0.105003	0.0820239	0.257456	0.0645724	0.134684	linear	high-quality
910	7.166	423.116	w/o MS2:9-(benzo[d][1,3]dioxol-5-yl)-6,7-dimethoxy-1-oxo-1,3-dihydronaphtho[2,3-c]furan-4-yl acetate	2.13228	2.15353	1.89733	2.06105	1.81469	2.28104	2.21965	2.10512	2.87254	2.52071	2.49119	2.62815	1.82649	2.24916	1.9422	2.00595	1.88671	2.0579	2.20784	2.05082	1.55849	1.94338	1.59391	1.69859	linear	high-quality
818	6.204	374.135	w/o MS2:9-(beta-d-ribofuranosyl)zeatin	294	109	92	165	0	0	0	0	0	0	0	0	0	0	0	0	679	768	635	694	582	560	688	610	not enough SQC	high-quality
872	7.612	400.144	w/o MS2:9-[[3-methyl-3-[(4-methyl-5-oxo-2H-furan-2-yl)methyl]oxiran-2-yl]methoxy]furo[3,2-g]chromen-7-one	956	875	880	903.667	788	800	766	784.667	701	1006	803	836.667	686	806	1028	840	388	336	226	316.667	376	561	323	420	low SQC correlation	low SQC correlation
811	17.469	371.215	w/o MS2:9-hydroxy-7-(2-hydroxypropan-2-yl)-1,4a-dimethyl-2,3,4,9,10,10a-hexahydrophenanthrene-1-carboxylic acid	0	0	0	0	0	0	0	0	0	0	0	0	4293	2930	3149	3457.33	0	0	0	0	4268	3060	4163	3830.33	low SQC correlation	low SQC correlation
585	5.101	251.08	w/o MS2:Aaptamine	3.58637	2.69876	2.86689	3.05068	5.14343	5.22797	5.4414	5.27094	0	0	0	0	0	0	0	0	0	0.595936	0.529411	0.375116	0	0	0.538884	0.179628	cubic	high-quality
1146	1.642	684.207	w/o MS2:ACARBOSE	2025	132	685	947.333	0	1023	253	425.333	241	206	382	276.333	0	1169	1571	913.333	84	1082	109	425	1461	72	1550	1027.67	not enough SQC	high-quality
61	9.009	103.042	w/o MS2:ACETOACETATE	1.7688	2.154	1.92155	1.94812	1.19321	1.23749	1.03161	1.1541	2.74286	2.38423	2.86684	2.66464	1.89277	2.03445	2.77607	2.23443	1.18436	1.3836	1.41459	1.32752	0.779236	0.741602	1.12459	0.881808	linear	high-quality
62	8.12	103.042	w/o MS2:ACETOACETATE	2.3386	1.78214	2.04154	2.0541	2.01016	1.69846	1.76331	1.82398	2.7821	2.59591	2.07083	2.48295	1.94113	1.91184	2.11476	1.98924	1.88674	2.25283	2.03945	2.05967	2.34906	2.0018	1.53529	1.96205	linear	high-quality
794	8.431	363.093	w/o MS2:Aesculin	2.14025	2.25936	2.0534	2.151	1.63812	1.58755	1.69049	1.63872	2.35309	2.53308	2.34405	2.41007	2.62066	2.04034	2.29428	2.31843	1.92481	1.88505	1.90598	1.90528	1.60827	1.54989	1.58492	1.58103	quadratic	high-quality
795	9.627	363.094	w/o MS2:Aesculin	0.794483	1.47988	2.34122	1.53853	2.97409	1.90004	3.19993	2.69135	1.56128	1.92368	2.14426	1.87641	1.472	2.72462	1.4221	1.87291	3.55444	2.95833	3.16054	3.22444	3.77503	2.6327	3.22356	3.21043	linear	high-quality
537	9.926	235.025	w/o MS2:Ajoene (not validated)	0	0	0	0	0	0	0	0	0	0	0	0	0	0	0	0	1233	1229	1449	1303.67	1568	1458	1346	1457.33	not enough SQC	high-quality
265	8.327	161.095	w/o MS2:Ala-Ala	0.618369	0.556826	0.663343	0.612846	7.00699	7.49696	7.58928	7.36441	0	0	0.587598	0.195866	0	0.708316	0.566294	0.42487	0.987626	1.14858	0.72962	0.955277	0.987626	1.07994	0.994727	1.02076	linear	high-quality
27	7.78	90.057	w/o MS2:Alanine	1277	1246	1336	1286.33	1147	1431	1272	1283.33	1266	1248	1636	1383.33	1446	1281	1261	1329.33	874	827	977	892.667	952	1221	1093	1088.67	low SQC correlation	low SQC correlation
28	4.797	90.0571	w/o MS2:Alanine	2.21413	1.80693	2.17711	2.06605	4.37803	3.44247	4.48908	4.10319	0.0872488	0.186667	0.0300385	0.101318	0.787235	0.693006	0.346378	0.608873	1.74298	2.87037	2.04586	2.21974	1.67568	2.52037	2.16365	2.1199	linear	high-quality
29	8.993	90.0571	w/o MS2:Alanine	0.856329	1.0316	1.08774	0.991889	3.58808	3.23412	3.16565	3.32928	0.561929	0.522904	0.615332	0.566722	0.455809	0.599585	0.664627	0.57334	2.95409	2.69393	2.82675	2.82492	4.41924	3.20878	4.42061	4.01621	linear	high-quality
210	7.789	146.083	w/o MS2:Allysine (not validated)	1.21737	1.03484	1.25087	1.16769	8.35442	10.8742	11.528	10.2522	0.5983	0.413088	0.385738	0.465709	0.354554	0.420913	0.895701	0.557056	0.66199	0.366239	0.315682	0.44797	0.530988	0.385738	0.440498	0.452408	quadratic	high-quality
211	7.161	146.084	w/o MS2:Allysine (not validated)	2.20427	1.80994	1.7066	1.90694	4.5755	4.33966	4.333	4.41605	0.486126	0.882005	1.00705	0.791726	0.880737	0.688454	0.583661	0.717617	1.61519	1.20861	1.19634	1.34004	0.819802	1.17357	1.37126	1.12154	cubic	high-quality
212	4.864	146.085	w/o MS2:Allysine (not validated)	0.290717	0.267101	0.125407	0.227742	0.172638	0.149023	0.15228	0.15798	0.309446	0.154723	0.0977199	0.187296	0.100163	0.170195	0.228013	0.166124	0.190554	0.0789902	0.168567	0.146037	0.0928339	0.0993485	0.0602606	0.0841477	linear	high-quality
942	1.739	449.094	w/o MS2:aloenin	0.444906	0	0	0.148302	0.259907	0	0	0.0866356	0.715204	0.642343	0	0.452516	0	0	0.548792	0.182931	0.191179	0	0.552338	0.247839	0.56635	0.246161	0	0.270837	cubic	low reproducibility
266	8.971	162.079	w/o MS2:ALPHA-AMINOADIPATE	2.38224	2.59452	2.15899	2.37858	1.71797	1.69967	1.56243	1.66003	3.32284	3.06847	2.80679	3.06603	2.18095	3.34114	2.90378	2.80862	1.70516	1.58439	1.42518	1.57158	1.17265	1.16899	1.68321	1.34162	linear	high-quality
267	7.295	162.079	w/o MS2:ALPHA-AMINOADIPATE	3.22408	3.03743	2.797	3.0195	4.1044	4.23181	4.19456	4.17692	2.31464	0	2.99005	1.76823	3.66191	3.84005	3.72818	3.74338	1.24419	0.842622	0.680969	0.922593	0.782414	1.30358	1.85003	1.31201	cubic	high-quality
268	8.623	162.079	w/o MS2:ALPHA-AMINOADIPATE	2.30758	2.437	2.21744	2.32067	1.2953	1.61424	1.77139	1.56031	3.1523	2.92119	3.08297	3.05215	2.49709	2.75132	2.9443	2.7309	1.76446	1.63273	1.61308	1.67009	1.21094	1.3889	1.01681	1.20555	linear	high-quality
270	8.15	162.08	w/o MS2:ALPHA-AMINOADIPATE	1.81799	1.86741	2.18675	1.95738	1.39471	1.52825	1.62089	1.51462	2.21584	2.11881	2.42008	2.25158	1.8354	2.00333	2.03167	1.9568	1.71979	1.97585	2.08172	1.92579	1.80916	1.74122	1.84682	1.79906	cubic	high-quality
49	9.166	99.047	w/o MS2:alpha-Methylene-gamma-butyrolactone	2.03706	2.22243	1.90488	2.05479	1.76033	2.0856	1.84256	1.89616	2.21845	2.47912	2.52067	2.40608	1.57332	2.07976	2.25333	1.9688	2.12174	1.80413	2.43476	2.12021	1.91533	1.94866	2.00137	1.95512	quadratic	high-quality
50	8.152	99.047	w/o MS2:alpha-Methylene-gamma-butyrolactone	2.28133	2.40375	2.09084	2.25864	1.7425	1.75049	1.61811	1.7037	2.31453	2.41456	2.27255	2.33388	2.14128	2.17113	2.39846	2.23696	2.04461	2.15176	2.32899	2.17512	1.79881	1.86857	1.95227	1.87322	quadratic	high-quality
51	8.914	99.0473	w/o MS2:alpha-Methylene-gamma-butyrolactone	2770	2959	2632	2787	2478	2820	2566	2621.33	2955	3212	3252	3139.67	2274	2814	2990	2692.67	2857	2525	3169	2850.33	2643	98	2733	1824.67	low SQC correlation	low SQC correlation
800	9.132	366.113	w/o MS2:Amoxicillin (Amoxycillin)	2882	2546	2576	2668	2280	2653	2297	2410	2543	2651	2510	2568	2878	2519	2711	2702.67	2745	2730	2754	2743	2415	2656	2406	2492.33	low SQC correlation	low SQC correlation
961	2.839	470.095	w/o MS2:Ampiroxicam	1614	1854	1628	1698.67	1500	1438	1523	1487	1853	1780	1619	1750.67	1759	1595	1607	1653.67	1592	1544	1632	1589.33	1614	1641	1522	1592.33	low SQC correlation	low SQC correlation
634	1.774	276.149	w/o MS2:anabasamine	0	0.103152	0	0.034384	0	0	0	0	0	0	0	0	0	0	0.106017	0.0353391	0.113181	0	0	0.0377268	0	0	0	0	quadratic	high-quality
627	17.371	273.09	w/o MS2:ANGOLENSIN (R)	0	0	0	0	0	0	0	0	0	0	0	0	2.84315	4.16129	4.03038	3.67827	0	0	0	0	1.39861	4.51791	1.32187	2.4128	linear	high-quality
369	10.053	194.069	w/o MS2:ASCORBIC ACID	7.27928	7.28023	7.27952	7.27967	0	0	7.28055	2.42685	0	0	0	0	0	0	0	0	9.22546	6.70841	6.84333	7.5924	6.51176	6.56966	10.3192	7.80022	cubic	high-quality
370	8.461	194.072	w/o MS2:ASCORBIC ACID	0	0	0	0	0	0	0	0	0	0	0	0	0	0	0	0	0	0	0	0	15.926	10.0226	4.27144	10.0734	linear	high-quality
403	10.919	199.024	w/o MS2:ASCORBIC ACID	0	0	0	0	1269	956	1411	1212	0	0	0	0	0	0	0	0	0	0	0	0	0	0	0	0	not enough SQC	high-quality
404	10.055	199.025	w/o MS2:ASCORBIC ACID	0	0	0	0	0	0	0	0	0	0	0	0	0	0	0	0	6.37705	5.11095	5.13053	5.53951	5.04182	5.03606	6.41506	5.49765	quadratic	high-quality
709	2.366	321.15	w/o MS2:Auraptene	6.96992	7.21053	6.95489	7.04511	8.46617	8.89474	8.57895	8.64662	0	0	0	0	0	0	0	0	0.782897	1.1411	1.58522	1.16974	0.942346	1.38166	1.44074	1.25492	cubic	high-quality
1087	6.551	604.208	w/o MS2:BEKANAMYCIN SULFATE	1.21494	1.01001	1.19374	1.13957	2.75543	0.988029	1.05048	1.59798	1.55355	2.93916	2.34413	2.27895	1.36685	2.7266	1.16418	1.75254	2.76234	2.44021	2.45735	2.5533	2.85757	1.10728	2.96442	2.30976	cubic	high-quality
474	10.031	219.05	w/o MS2:benzo[b][1,8]naphthyridin-5-ol	0.54462	0.517729	0.518752	0.527033	0.515368	0.521705	0.508609	0.515227	0.501117	0.523281	0.527816	0.517405	0.531684	0.52009	0.51761	0.523128	3.548	3.99678	4.30559	3.95012	4.81631	4.03595	3.88363	4.2453	quadratic	high-quality
475	9.769	219.05	w/o MS2:benzo[b][1,8]naphthyridin-5-ol	0.891164	5.50876	5.50495	3.96829	5.50631	5.51007	5.51686	5.51108	5.51891	5.50474	0.730139	3.91793	0.73797	5.51407	5.5072	3.91975	24.9716	26.7434	29.2758	26.997	27.5522	24.3974	26.7086	26.2194	cubic	high-quality
689	10.095	309.043	w/o MS2:Benzophenone_4	2792	2813	2813	2806	2821	2462	3011	2764.67	2367	2780	2431	2526	2511	2777	2663	2650.33	5432	5408	5039	5293	5905	5653	6129	5895.67	low SQC correlation	low SQC correlation
687	12.567	309.043	w/o MS2:Benzophenone-4	2358	2787	2659	2601.33	2643	2736	2744	2707.67	2454	2924	2333	2570.33	2536	2324	2516	2458.67	2418	2813	2324	2518.33	2602	2393	2816	2603.67	low SQC correlation	low SQC correlation
524	5.104	231.087	w/o MS2:Beta-Asarone	764	621	641	675.333	539	555	564	552.667	715	606	618	646.333	508	346	436	430	650	381	464	498.333	370	392	421	394.333	not enough SQC	high-quality
922	1.725	431.073	w/o MS2:Bicalutamide	0.0921053	0.153509	0.127193	0.124269	0.211623	0	0.0910088	0.100877	0.217105	0.10307	0	0.106725	0	0.0252188	0.0789474	0.0347221	0.22807	0.0675827	0.173246	0.1563	0.151316	0.0430562	0	0.0647907	linear	high-quality
999	7.642	511.095	w/o MS2:Biotin	1414	1270	867	1183.67	175	93	112	126.667	0	0	0	0	0	0	0	0	429	415	340	394.667	135	184	300	206.333	not enough SQC	high-quality
346	1.882	181.125	w/o MS2:C11H16O2	1.80729	1.48899	1.80729	1.70119	1.97185	1.63289	1.68204	1.76226	1.73275	1.77023	1.56645	1.68981	1.82446	2.14868	1.65888	1.87734	1.5392	1.42817	1.46901	1.47879	1.63027	1.91184	1.80975	1.78395	cubic	high-quality
692	1.374	310.245	w/o MS2:C18H31NO3	0	0	0	0	0	0	0	0	0	0	1792	597.333	0	0	0	0	0	0	0	0	0	120	0	40	not enough SQC	high-quality
207	9.157	146.056	w/o MS2:C9H7NO	1.9945	2.0193	1.89639	1.97006	1.77194	1.84678	1.82017	1.81296	2.51979	2.36081	2.20659	2.3624	1.85666	1.93177	2.06023	1.94955	2.02964	1.82767	2.06516	1.97416	2.10734	1.82421	1.84852	1.92669	cubic	high-quality
208	8.624	146.057	w/o MS2:C9H7NO	2.22925	2.20125	1.93991	2.12347	1.59146	1.5168	1.88391	1.66406	3.46437	2.89503	2.8297	3.06303	2.22303	3.04748	2.48436	2.58495	1.39235	1.97413	2.35992	1.9088	1.13724	1.28346	1.37057	1.26376	linear	high-quality
342	2.815	181.038	w/o MS2:Caffeic Acid	2.20042	2.04697	1.70015	1.98251	1.3431	1.38157	2.21541	1.64669	3.36594	1.80775	1.74962	2.30777	1.88292	1.82441	1.78481	1.83071	2.05949	4.26055	1.45884	2.59296	2.27853	1.94097	1.78157	2.00036	quadratic	high-quality
414	7.589	201.055	w/o MS2:Camalexin	0.852702	0.902125	1.23686	0.997228	1.22725	16.4211	0.800784	6.1497	0	0	0.839975	0.279992	2.40157	0.972434	1.78956	1.72119	3.08133	2.65916	15.1316	6.95735	2.47095	1.80539	0	1.42545	cubic	high-quality
598	9.174	259.085	w/o MS2:Carbmazepine	1.90343	1.99534	2.10623	2.00167	1.67372	1.80472	1.94134	1.80659	2.31316	2.27547	2.17516	2.2546	1.99809	1.92677	1.90023	1.9417	2.04917	1.88957	1.73999	1.89291	1.90825	1.66475	1.72932	1.76744	quadratic	high-quality
333	2.841	180.035	w/o MS2:Carbocysteine	26556	27676	26456	26896	24570	25074	25102	24915.3	27039	27511	26912	27154	27418	25553	25748	26239.7	27236	26460	26472	26722.7	27253	26346	27229	26942.7	low SQC correlation	low SQC correlation
334	6.249	180.036	w/o MS2:Carbocysteine	5981	6336	6896	6404.33	8264	7404	7445	7704.33	6167	6045	6580	6264	8348	7285	7567	7733.33	4878	5192	4800	4956.67	4569	4980	4708	4752.33	low SQC correlation	low SQC correlation
335	3.064	180.036	w/o MS2:Carbocysteine	26556	27676	26456	26896	24570	25074	25102	24915.3	27039	27511	26912	27154	27418	25553	25748	26239.7	27236	26460	26472	26722.7	27253	26346	27229	26942.7	low SQC correlation	low SQC correlation
398	6.194	198.088	w/o MS2:Carnitine (Dl) Hydrochloride	357	480	418	418.333	116	94	245	151.667	90	0	0	30	80	76	106	87.3333	1655	1353	1522	1510	1192	954	925	1023.67	not enough SQC	high-quality
946	7.885	453.23	w/o MS2:Carnosic acid diacetate methyl ester	130	0	0	43.3333	1090	1064	1492	1215.33	0	0	0	0	0	0	0	0	0	0	0	0	0	0	0	0	not enough SQC	low reproducibility
821	1.776	375.066	w/o MS2:Carpachromene	0	0	0.104823	0.0349411	0	0	0	0	0.10627	0	0	0.0354232	0	0	0.113516	0.0378388	0	0	0	0	0	0	0	0	cubic	high-quality
1005	7.737	515.178	w/o MS2:Cilnidipine	0	0	0	0	0	0	0	0	0	0	0	0	0	0	0	0	4.57747	4.17712	3.8481	4.2009	4.56281	3.09732	4.4332	4.03111	quadratic	high-quality
221	8.24	148.075	w/o MS2:Cinnamamide	1985	1670	1790	1815	0	112	0	37.3333	0	0	0	0	0	0	0	0	0	0	122	40.6667	0	118	0	39.3333	not enough SQC	high-quality
162	7.755	131.037	w/o MS2:CITRACONIC ACID	0.261377	0.161705	0.217998	0.213693	0.136535	0.146555	0.159773	0.147621	0	0	0.0250043	0.00833476	0	0	0.0266679	0.00888929	3.47235	3.38262	3.09826	3.31775	2.80095	3.23412	3.24992	3.095	cubic	high-quality
278	8.143	164.067	w/o MS2:Clozapine (Clozaril)	1.88385	2.03135	1.93799	1.95106	1.63239	1.5725	1.52427	1.57639	2.34742	2.34936	2.36575	2.35418	1.95034	1.93799	2.17738	2.0219	1.87705	2.14322	2.00853	2.0096	1.82012	1.94096	1.76735	1.84281	quadratic	high-quality
780	7.739	359.15	w/o MS2:Columbin	782	668	707	719	586	785	525	632	799	735	956	830	192	534	848	524.667	3208	2688	2760	2885.33	2689	2783	2594	2688.67	low SQC correlation	low SQC correlation
843	7.687	386.15	w/o MS2:Conchacarpine B	3.41601	3.44908	3.18772	3.35094	2.69653	2.76099	2.70658	2.72136	3.55272	3.72113	3.30467	3.52617	3.35236	2.94886	3.54448	3.2819	0.961546	0.80374	0.50888	0.758055	0.433127	0.727058	0.634886	0.598357	quadratic	high-quality
242	16.811	155.082	w/o MS2:Cyclo-prolylglycine	0	0	0	0	2534	1473	788	1598.33	0	0	0	0	0	0	0	0	0	0	0	0	566	211	85	287.333	not enough SQC	low reproducibility
63	7.41	103.052	w/o MS2:CYCLOSERINE	2.32621	2.6416	2.73017	2.56599	2.07557	3.537	2.46027	2.69095	2.19481	2.51756	2.8147	2.50902	2.44007	2.36149	2.61925	2.47361	1.97565	1.75654	2.05077	1.92766	1.34372	1.91539	1.67011	1.64308	quadratic	high-quality
89	7.818	112.053	w/o MS2:Cytosine	0.724407	0.307429	0.42583	0.485889	2.66001	3.58276	3.00234	3.0817	0.228924	0.331882	0.280403	0.280403	0.379499	0.331882	0.123393	0.278258	4.20952	4.02419	3.69988	3.97786	3.69087	3.90064	4.83627	4.14259	linear	high-quality
351	18.326	186.999	w/o MS2:D-(-)-3-PHOSPHOGLYCERIC ACID	1.76192	1.90304	1.77063	1.81186	2.37336	2.10383	1.80376	2.09365	1.49481	1.1898	1.06738	1.25066	1.39693	0.932297	0.994042	1.10776	2.11201	1.46824	1.72722	1.76916	1.79499	1.59903	1.54579	1.6466	quadratic	high-quality
978	7.741	488.165	w/o MS2:Dasatinib (BMS-354825)	0.267867	0	0	0.089289	0	0	0	0	0	0	0	0	0	0	0	0	5.1928	5.0414	4.40626	4.88015	4.62981	4.58723	5.02011	4.74571	quadratic	high-quality
892	6.931	413.105	w/o MS2:Deacetylasperulosidic acid	1094	1226	1331	1217	1048	1102	1290	1146.67	1324	1248	1285	1285.67	1317	1271	1429	1339	1274	1263	1390	1309	1278	1235	1482	1331.67	low SQC correlation	low SQC correlation
329	6.187	179.058	w/o MS2:D-GULONIC ACID GAMA-LACTONE	1.21686	1.1824	1.21206	1.20377	0.5456	4.1969	0.535115	1.75921	4.20875	4.20607	4.20607	4.20697	4.2019	0.615523	4.20862	3.00868	7.49109	7.64801	7.91603	7.68504	2.32622	2.34792	3.31803	2.66406	cubic	high-quality
330	7.567	179.058	w/o MS2:D-GULONIC ACID GAMA-LACTONE	0.421726	0.244547	0.137391	0.267888	0.0500963	0.076429	0.0719332	0.0661529	0.217726	0.0558767	0.168915	0.147506	0.0513809	0.0513809	0.183044	0.0952687	11.0631	12.715	12.8168	12.1983	13.1531	13.5234	11.0684	12.5816	linear	high-quality
331	12.48	179.059	w/o MS2:D-GULONIC ACID GAMA-LACTONE	0.649259	0.729471	0.863672	0.747467	0.433304	0.488836	0.752609	0.55825	0.311444	0	0	0.103815	0	0.658515	0	0.219505	2.99083	3.24997	3.02631	3.08904	3.15742	3.15742	2.70546	3.00677	linear	high-quality
182	19.174	136.943	w/o MS2:Diallyl Sulfide	2.13672	2.08453	2.01761	2.07962	1.95274	1.88136	1.85767	1.89726	2.35205	2.30856	2.30593	2.32218	1.95847	2.02641	1.96354	1.98281	2.08484	2.03683	1.96721	2.02963	1.8421	1.86546	1.79013	1.83256	quadratic	high-quality
863	6.136	395.083	w/o MS2:Diflufenican	247	248	262	252.333	1022	924	918	954.667	216	84	153	151	237	244	372	284.333	418	320	225	321	497	472	580	516.333	not enough SQC	high-quality
853	7.248	391.124	w/o MS2:DIGOXIGENIN	1.7958	2.43295	1.13774	1.78883	8.05121	1.53207	1.45473	3.67934	2.06905	0.997	1.66204	1.57603	0.945649	1.69183	1.98473	1.54074	1.42113	0.782718	1.12633	1.11006	1.41479	1.66267	1.61069	1.56271	linear	high-quality
854	7.984	391.124	w/o MS2:DIGOXIGENIN	9869	174	3175	4406	238	1019	861	706	2406	419	266	1030.33	776	1278	758	937.333	4899	670	2157	2575.33	634	768	879	760.333	low SQC correlation	low reproducibility
855	6.527	391.124	w/o MS2:DIGOXIGENIN	2.4588	2.38127	2.54337	2.46115	2.28855	2.32411	2.42729	2.34665	2.67616	2.62286	2.65022	2.64975	2.26888	2.43809	2.40114	2.36937	2.28055	2.42089	2.28489	2.32878	2.20003	2.20548	2.37727	2.26093	linear	high-quality
813	8.958	372.123	w/o MS2:Dihydrochelerythrine	3743	3853	2883	3493	1125	2237	2602	1988	3940	3863	3908	3903.67	4996	3635	3954	4195	2335	3029	2271	2545	617	3026	2296	1979.67	low SQC correlation	low SQC correlation
814	8.774	372.123	w/o MS2:Dihydrochelerythrine	1857	1489	2883	2076.33	305	2237	889	1143.67	1644	1967	3908	2506.33	2100	1416	1800	1772	722	1233	841	932	116	1243	707	688.667	low SQC correlation	low reproducibility
1048	7.823	558.334	w/o MS2:Dimethyl ketal of oxysporidinone_130004	2.88188	2.95131	3.54058	3.12459	5.48738	5.20074	5.48207	5.39007	0	0	0	0	0	0	0	0	2.37347	2.54764	1.55629	2.15914	2.53881	1.78315	1.72119	2.01438	quadratic	high-quality
67	7.476	104.073	w/o MS2:Dimethylglycine	0.70014	0.840292	0.963351	0.834594	1.46636	1.71283	1.48507	1.55475	7.41266	7.42125	7.45947	7.43112	7.42002	7.47146	7.33822	7.4099	1.32701	1.58477	0.823595	1.24513	1.16544	1.03358	1.04751	1.08218	cubic	high-quality
68	8.375	104.073	w/o MS2:Dimethylglycine	2.37375	2.03116	1.92239	2.1091	1.78668	1.53846	1.73626	1.68713	2.21959	2.12052	2.58939	2.30984	2.28917	2.56175	2.30325	2.38472	2.11513	2.05251	2.19393	2.12052	1.51733	1.29694	1.7805	1.53159	cubic	high-quality
714	7.879	325.115	w/o MS2:Disaccharide(Hex-Hex)	2.00094	2.69142	2.87505	2.52247	1.86454	1.38921	1.4018	1.55185	2.13987	2.76261	1.87024	2.25757	1.94225	1.93934	2.03664	1.97274	1.81646	2.16153	1.93934	1.97244	2.45724	1.78569	1.33923	1.86072	quadratic	high-quality
957	1.749	467.095	w/o MS2:EP_M467	0.161157	0.122934	0.0764463	0.120179	0.127931	0.173554	0.168388	0.156624	0.296488	0.301653	0	0.19938	0	0.0867769	0.15186	0.0795455	0	0.145661	0.0867769	0.0774793	0.150826	0.193182	0.109504	0.151171	linear	high-quality
1067	7.611	581.209	w/o MS2:Epi-actephilol A	610	683	620	637.667	431	356	533	440	628	689	677	664.667	460	700	626	595.333	169	88	218	158.333	78	189	236	167.667	not enough SQC	high-quality
1086	6.528	603.209	w/o MS2:Episyringaresinol 4'-O-beta-D-glncopyranoside	2.58365	1.46031	2.50838	2.18411	2.70287	2.69659	2.79775	2.7324	2.8852	2.72311	2.53674	2.71501	2.57779	2.75713	2.24503	2.52665	2.70803	2.76788	2.42878	2.6349	1.09682	2.51024	2.60611	2.07106	cubic	high-quality
845	17.387	387.179	w/o MS2:Eudesmin	0	0	0	0	0	0	0	0	0	0	0	0	1186	981	917	1028	0	0	0	0	472	904	608	661.333	low SQC correlation	low SQC correlation
846	1.811	387.185	w/o MS2:Fiscalin B_130006	2.14845	2.22516	2.1949	2.1895	3.47724	2.67031	3.02442	3.05733	2.08683	2.13745	1.90473	2.043	3.1101	2.62739	2.83283	2.85677	1.52731	2.12287	1.89154	1.84724	1.97861	2.42936	2.50907	2.30568	quadratic	high-quality
400	8.965	198.101	w/o MS2:Galactose	1.96744	2.25205	2.10986	2.10978	1.54306	1.45806	1.44154	1.48089	3.29063	2.95668	2.91439	3.0539	2.55064	2.64791	2.53766	2.57874	1.42899	1.37307	1.38403	1.39536	1.15193	1.04959	1.14007	1.11386	quadratic	high-quality
401	8.164	198.101	w/o MS2:Galactose	2.16961	2.14534	2.25939	2.19145	1.80438	1.76527	1.86752	1.81239	2.45828	2.28505	2.50484	2.41606	2.30806	2.15909	2.24546	2.23754	2.17387	2.18259	2.21376	2.19007	1.97509	2.10054	2.09988	2.05851	linear	high-quality
947	2.851	453.348	w/o MS2:gamma-sitosterol	0	0	0	0	0	0	0	0	1699	0	0	566.333	0	0	0	0	0	158	0	52.6667	0	0	0	0	not enough SQC	low reproducibility
891	10.044	413.092	w/o MS2:Gangaleoidin	0	0	0	0	0	0	0	0	0	0	0	0	0	0	0	0	3.87869	4.31835	4.24864	4.14856	4.84184	4.37908	4.15797	4.45963	linear	high-quality
396	6.181	198.046	w/o MS2:Gentiannine	22414	21588	25188	23063.3	27772	27642	27094	27502.7	23561	23850	22744	23385	30143	24860	25592	26865	18952	19147	16688	18262.3	17038	17472	17226	17245.3	not enough SQC	high-quality
328	9.776	179.057	w/o MS2:Gluconolactone	0.0295003	7.45809	7.45974	4.98244	7.46906	7.46607	7.46771	7.46762	7.46607	7.46912	0	4.9784	0	7.46924	7.46777	4.979	10.3984	14.123	15.4761	13.3325	17.9621	16.2066	12.2461	15.4716	cubic	high-quality
715	9.168	325.117	w/o MS2:Glutathione	2.11369	2.00842	2.01874	2.04695	1.79489	1.77906	1.9467	1.84022	2.22254	2.46022	2.40791	2.36356	2.02418	1.97312	1.95933	1.98554	2.03994	2.10806	1.9989	2.04897	1.86185	1.93214	1.70726	1.83375	quadratic	high-quality
856	6.536	391.276	w/o MS2:Glyceryl linolenate	2.03424	2.28053	2.21765	2.17747	1.83773	1.75388	2.14166	1.91109	2.30935	2.33031	2.46918	2.36961	2.1862	2.23599	2.13904	2.18708	2.04734	1.98708	1.98708	2.00716	2.06044	2.0814	2.29625	2.14603	linear	high-quality
1220	6.541	801.268	w/o MS2:Glyceryl tripalmitoleate	1.35952	1.21447	1.35952	1.31117	0.773508	0.164289	2.00935	0.982383	2.30526	2.1428	1.78307	2.07704	1.71345	2.03836	1.43495	1.72892	2.32266	2.09638	1.91072	2.10992	0.473118	1.26669	2.60697	1.44892	linear	high-quality
9	5.264	76.0411	w/o MS2:Glycine	1.14877	1.09314	1.4902	1.24404	2.89983	4.85846	3.34958	3.70262	2.3	1.81504	2.06552	2.06019	1.76713	1.66043	1.62726	1.68494	1.04918	1.19835	1.36748	1.20501	1.20289	1.19156	1.0711	1.15518	quadratic	high-quality
984	1.333	493.333	w/o MS2:glycyrrhetic acid	0.309639	0.338539	0.517841	0.388673	0.310023	0.34667	0.326182	0.327625	0.322714	0.310791	0.308487	0.313997	0.386406	0.333515	0.334674	0.351531	0.436458	0.471125	0.373896	0.427159	0.55244	0.484758	0.430908	0.489369	cubic	high-quality
1042	7.299	553.196	w/o MS2:Gomisin D	1.89033	1.66008	1.59941	1.71661	1.16434	1.63639	1.55777	1.45283	2.61764	2.61546	2.5441	2.5924	1.84395	1.75448	2.12496	1.9078	2.26068	2.34659	2.34659	2.31795	1.56109	2.14022	1.99023	1.89718	quadratic	high-quality
395	17.392	197.103	w/o MS2:Gramine	0	0	0	0	301	0	74	125	0	0	0	0	2272	2236	2294	2267.33	0	0	0	0	2278	2184	2306	2256	low SQC correlation	low SQC correlation
232	5.165	152.059	w/o MS2:GUANINE	2.17269	2.11265	2.50002	2.26179	6.28215	5.75084	6.55688	6.19662	0.149251	0.0580947	0.240979	0.149441	0.273223	0.177039	0.854483	0.434915	1.03117	0.312764	0.132052	0.491996	0.300232	0.0538467	0.140673	0.164917	quadratic	high-quality
56	9.445	101.074	w/o MS2:Gyromitrin	0	0	0	0	0	0	0	0	1395	1922	1653	1656.67	987	1581	1774	1447.33	0	0	0	0	0	0	0	0	not enough SQC	high-quality
412	7.546	201.039	w/o MS2:Hapalindole D	0	0	0	0	0	0	0	0	0	0	0	0	0	0	0	0	1554	1699	1893	1715.33	2420	1870	1775	2021.67	not enough SQC	high-quality
413	6.179	201.04	w/o MS2:Hapalindole D	5.12643	5.18372	5.11311	5.14109	0	0	5.24226	1.74742	0	0	0	0	5.24308	0	0	1.74769	2.22396	2.50896	2.34316	2.35869	2.38868	1.98437	2.34197	2.23834	cubic	high-quality
423	5.099	205.074	w/o MS2:Harmane	2.48592	1.82887	2.07473	2.12984	1.62419	1.51881	1.85016	1.66438	2.0424	1.92413	2.01895	1.99516	1.71773	1.68529	1.67489	1.69264	1.86083	1.59319	1.70265	1.71889	1.65758	1.8466	1.55653	1.6869	cubic	high-quality
479	2.231	221.063	w/o MS2:Harmol Hydrochloride	0.13236	0.200822	0.106344	0.146508	0.267458	0.242812	0.194432	0.2349	0.270653	0.345961	0.23414	0.283584	0.240529	0.298494	0.314925	0.284649	0	0	0	0	0	0	0	0	linear	high-quality
480	8.68	221.066	w/o MS2:Harmol Hydrochloride	738	838	926	834	825	1000	960	928.333	885	900	876	887	907	884	927	906	931	697	891	839.667	757	844	861	820.667	low SQC correlation	low SQC correlation
481	10.238	221.067	w/o MS2:Harmol Hydrochloride	0	0	0	0	0	0	0	0	681	1018	705	801.333	681	898	801	793.333	582	578	706	622	629	534	420	527.667	not enough SQC	high-quality
799	6.718	365.141	w/o MS2:Harpagide	6144	5446	5616	5735.33	5556	5130	5545	5410.33	4116	5925	5074	5038.33	4892	4780	4926	4866	5362	5935	3734	5010.33	4508	5348	5204	5020	low SQC correlation	low SQC correlation
252	1.877	158.156	w/o MS2:hyocholic acid	2.09639	1.16063	1.98459	1.7472	1.45461	1.85624	1.30141	1.53742	2.71332	1.66991	6.87869	3.75397	0.701031	2.63051	2.20404	1.84519	2.1792	1.30141	1.05712	1.51257	1.32211	1.77343	1.41734	1.50429	linear	high-quality
929	18.336	433.01	w/o MS2:ilimaquinone	1.67664	2.20881	1.6288	1.83808	2.34275	2.05693	2.22196	2.20721	1.35135	1.08945	1.15164	1.19748	1.27721	0.892129	1.08108	1.08347	2.17532	1.48529	1.61206	1.75756	1.85482	1.38962	1.74241	1.66228	linear	high-quality
625	9.162	271.085	w/o MS2:imbricatine	2.02102	1.80698	1.86089	1.8963	1.88552	1.96367	1.61138	1.82019	1.7437	1.71776	1.9076	1.78969	1.86362	1.69462	1.69462	1.75095	2.25241	1.9076	2.21115	2.12372	1.79899	2.11568	2.04434	1.98634	quadratic	high-quality
244	5.394	156.068	w/o MS2:Indole-3-acetonitrile	3.39927	4.09186	3.70557	3.73223	1.28994	1.41519	3.63463	2.11325	0.760183	0.723808	0.539215	0.674402	0.607339	0.702709	0.626251	0.645433	3.76735	3.7771	4.25088	3.93178	1.73538	3.50125	1.8471	2.36124	cubic	high-quality
128	7.471	120.083	w/o MS2:Indoline	0.773151	0.545205	0.340055	0.552804	0	0	0	0	0	0.328658	0	0.109553	0.331507	0.416986	0.342904	0.363799	5.67397	5.27792	3.7051	4.88566	3.44866	5.72811	6.15836	5.11171	linear	high-quality
790	7.463	361.146	w/o MS2:IRIGENIN	81	81	90	84	88	0	0	29.3333	0	0	76	25.3333	0	0	0	0	1583	1240	784	1202.33	988	1230	1430	1216	not enough SQC	high-quality
150	4.863	128.073	w/o MS2:Isoguvacine	0.161176	0.254507	0.170732	0.195472	0.121689	0.130065	0.144424	0.132059	0.221004	0.199695	0.0415195	0.154073	0.0463057	0.14939	0.134943	0.110213	0.230576	0.10733	0.203506	0.180471	0.0785061	0.100151	0.186738	0.121798	quadratic	high-quality
669	9.788	295.034	w/o MS2:isoliquiritigenin	95	120	138	117.667	0	0	0	0	0	0	0	0	0	0	0	0	987	968	1096	1017	538	1320	499	785.667	low SQC correlation	low reproducibility
817	1.641	373.101	w/o MS2:Isopongaflavone	0.135468	0.276042	0.164583	0.192031	0.394833	0.257812	0.00705683	0.219901	0.0769836	0.25625	0.221354	0.184863	0.2625	0.11894	0.122754	0.168065	0.2375	0.25	0.25	0.245833	0.255208	0.394833	0.240625	0.296889	linear	high-quality
952	10.245	459.106	w/o MS2:isorhapontin	0	0	0	0	0	0	0	0	790	2355	2647	1930.67	2424	1996	2009	2143	640	547	671	619.333	527	707	453	562.333	low SQC correlation	low reproducibility
111	8.157	117.057	w/o MS2:Ketoisovaleric acid	1.80854	2.01171	2.14621	1.98882	1.5696	1.69694	1.90011	1.72222	2.20773	2.41234	2.55542	2.39183	2.07896	1.96307	1.86863	1.97022	1.93159	2.16052	1.8114	1.96784	1.77849	1.88151	1.70552	1.78851	linear	high-quality
112	9.029	117.058	w/o MS2:Ketoisovaleric acid	2.3922	2.07625	1.96147	2.1433	1.19257	1.17653	1.19998	1.18969	2.78097	2.8365	2.7279	2.78179	1.97998	2.24039	2.98954	2.40331	1.15431	1.374	1.04324	1.19052	0.933394	1.0383	1.02225	0.997983	linear	high-quality
603	2.76	261.127	w/o MS2:KOBUSONE	3.69671	3.78145	3.32143	3.59986	4.77815	4.8064	4.48761	4.69072	0	0	0	0	0	0	0	0	3.93479	3.32547	2.81703	3.3591	4.1083	3.43846	3.36986	3.63887	linear	high-quality
31	8.122	91.0418	w/o MS2:L-(+)-Lactic acid	2.17712	2.26159	2.24311	2.22727	1.86562	1.55413	2.10056	1.8401	2.62324	2.13488	2.3355	2.36454	2.37246	2.28007	1.75739	2.13664	1.96857	2.12432	1.8577	1.98353	2.22463	1.57524	1.77587	1.85858	linear	high-quality
835	6.184	381.123	w/o MS2:Lactobionic Acid	0	0	0	0	0	0	0	0	0	0	0	0	0	0	0	0	96	0	78	58	338	452	364	384.667	not enough SQC	low reproducibility
911	7.434	423.149	w/o MS2:lamalbid	1.65857	1.88362	2.54998	2.03073	1.64983	2.59931	1.40825	1.8858	1.98469	3.72817	3.1818	2.96489	3.33709	3.59014	2.31072	3.07931	1.81604	1.83237	1.33132	1.65991	1.60542	1.5181	1.46022	1.52791	quadratic	high-quality
792	9.2	362.158	w/o MS2:Lasepitin	2.1702	2.19372	2.28998	2.21797	2.12096	2.0482	2.18259	2.11725	2.53495	2.32271	2.59785	2.48517	2.32652	2.11651	2.03041	2.15781	2.34082	2.22263	2.32906	2.2975	2.15082	2.00054	1.86932	2.0069	linear	high-quality
169	6.19	133.052	w/o MS2:L-ASPARAGINE	1.08958	0.900903	0.968939	0.986472	0.603048	0.568786	0.612205	0.59468	0.538849	0.555143	0.562482	0.552158	0.579532	0.555353	0.57911	0.571332	3.34331	3.41016	3.42699	3.39349	2.6824	2.87212	3.15456	2.90303	quadratic	high-quality
171	8.059	133.053	w/o MS2:L-ASPARAGINE	2.34118	1.95292	2.15713	2.15041	1.69644	1.72019	2.16901	1.86188	2.38093	2.15713	2.48705	2.3417	2.44125	2.60116	1.58353	2.20865	2.35109	1.62372	1.82078	1.93186	1.70938	2.03769	2.31407	2.02038	quadratic	high-quality
176	10.057	134.048	w/o MS2:L-ASPARTATE	0	0	0	0	0	84	0	28	0	0	0	0	0	0	0	0	1733	1824	1674	1743.67	1589	1612	1950	1717	not enough SQC	low reproducibility
365	2.305	193.128	w/o MS2:L-citrulline	2.00274	2.01334	2.27678	2.09762	1.46569	1.68452	1.57914	1.57645	2.27536	2.32972	2.08835	2.23114	1.72394	1.86611	1.71405	1.76803	2.15518	2.0373	1.88021	2.02423	1.96848	1.68698	1.46569	1.70705	quadratic	high-quality
770	1.775	357.055	w/o MS2:Lecanoric Acid	0.0271757	0	0	0.00905858	0.0972177	0	0.0162183	0.037812	0.000438973	0.118328	0	0.0395891	0.0663588	0.0860832	0.0271757	0.0598726	0.0150025	0	0	0.00500084	0.000438973	0	0.0101427	0.00352721	quadratic	high-quality
304	8.294	171.116	w/o MS2:Levetiracetam	0.109582	0.52947	0.496229	0.378427	10.6365	11.9294	11.7475	11.4378	0.0815898	0.253044	0.0203561	0.11833	0.202308	0.15682	0.186562	0.181896	0.361515	0.539968	0.223302	0.374928	0.26879	0.286285	0.732416	0.429164	linear	high-quality
397	6.528	198.063	w/o MS2:Levodopa	2.35202	2.514	2.24334	2.36979	2.64466	2.26839	2.33257	2.4152	2.38442	2.35026	2.38319	2.37262	2.70815	2.32292	2.05379	2.36162	2.71106	2.30729	2.46736	2.49524	2.01282	2.08856	2.40326	2.16821	linear	high-quality
219	7.011	148.063	w/o MS2:L-Glutamic acid	0	0	0	0	0	0	0	0	0	0	0	0	0	0	0	0	1383	823	1184	1130	1287	1409	1309	1335	not enough SQC	low reproducibility
220	9.922	148.064	w/o MS2:L-Glutamic acid	0	0	0	0	0	0	0	0	0	213	0	71	152	303	341	265.333	500	266	160	308.667	388	395	556	446.333	not enough SQC	low reproducibility
359	8.932	191.106	w/o MS2:LIGUSTILIDE	0	0	0	0	0	0	75	25	1187	964	1244	1131.67	840	1144	1016	1000	212	269	361	280.667	150	211	292	217.667	not enough SQC	low reproducibility
229	7.735	150.067	w/o MS2:L-METHIONINE	0.503453	0.445432	0.539705	0.496197	0.35983	0.45796	0.56122	0.45967	0	0.237637	0.248249	0.161962	0.255342	0.223536	0.205987	0.228288	3.8902	3.55786	2.93697	3.46168	2.9684	3.17922	3.40775	3.18513	quadratic	high-quality
1009	2.061	520.337	w/o MS2:LPC 18:2	0.168932	0	0	0.0563107	0.100857	0.0214184	0.874647	0.332308	0.22737	0	0.636332	0.287901	0.689291	0.065551	0.124394	0.293079	0.0508401	0.212659	0	0.0878332	0.168527	0.0184763	1.09825	0.428418	linear	high-quality
126	8.991	120.068	w/o MS2:L-THREONINE	2.33243	2.06309	1.94631	2.11394	1.75197	1.92442	1.80095	1.82578	2.70829	2.96234	2.66859	2.77974	1.94777	2.58621	2.66859	2.40085	1.08542	1.29054	1.28161	1.21919	0.85271	0.904244	1.07835	0.945102	cubic	high-quality
127	8.676	120.069	w/o MS2:L-THREONINE	2.20855	2.22453	1.95077	2.12795	1.52515	1.67502	1.28736	1.49584	3.12374	3.01584	2.62618	2.92192	1.86685	2.21054	2.61619	2.23119	1.98274	1.61707	1.61307	1.73763	1.17545	1.17545	0.985621	1.11218	linear	high-quality
125	5.855	120.067	w/o MS2:L-Threonine	2.80133	2.02845	2.71662	2.51547	10.6227	11.8202	9.85384	10.7656	0	0	0	0	0	0	0	0	1.79521	1.41152	1.64398	1.61691	1.19859	0.926498	1.07122	1.06544	quadratic	high-quality
294	6.253	170.051	w/o MS2:Lupinine	2707	2587	2839	2711	3285	3208	3313	3268.67	2784	2823	2834	2813.67	4122	3463	3506	3697	2324	2124	2181	2209.67	2223	1984	2184	2130.33	low SQC correlation	low SQC correlation
295	8.913	170.052	w/o MS2:Lupinine	1.90029	2.04591	2.09034	2.01218	2.06749	1.92886	2.12824	2.04153	2.28001	2.29623	2.18142	2.25255	1.90581	1.90159	2.18494	1.99745	2.08326	2.13754	1.9441	2.05497	2.17246	1.83551	1.97454	1.99417	quadratic	high-quality
178	12.5	135.027	w/o MS2:Malate	2.48301	2.11898	2.82466	2.47555	2.38271	2.74245	2.36536	2.49684	0.958453	1.19475	1.07245	1.07522	0.964327	0.969228	0.988888	0.974148	2.4591	2.58385	2.77903	2.60733	2.95057	2.54676	2.22179	2.57304	quadratic	high-quality
71	10.045	105.021	w/o MS2:Malonic acid	0	0	0	0	0	0	0	0	0	0	0	0	0	0	0	0	1743	1229	1187	1386.33	1314	1258	1958	1510	not enough SQC	high-quality
753	7.743	343.122	w/o MS2:Melibiose	0.46095	0.53579	0.427556	0.474765	0.415474	0.490899	0.411506	0.439293	5.20331	5.2045	5.2029	5.20357	5.20403	5.19877	5.20475	5.20252	2.41763	3.16851	3.26063	2.94892	1.88546	2.45899	2.43417	2.25954	cubic	high-quality
385	8.168	196.068	w/o MS2:MES	15884	19713	50042	28546.3	30361	15860	10764	18995	18979	23849	21195	21341	9151	13621	22890	15220.7	57749	12857	20424	30343.3	11888	13192	23446	16175.3	low SQC correlation	low SQC correlation
1033	1.705	539.147	w/o MS2:methyl (1S,5S,9S,10R,15R)-15-(acetyloxy)-8-hydroxy-4,5,7,10,14,14-hexamethyl-6,18-dioxo-19-oxapentacyclo[10.5.2.0?,??.0?,??.0?,?]nonadeca-3,7-diene-9-carboxylate	130	178	0	102.667	336	0	0	112	304	149	148	200.333	0	0	489	163	130	92	221	147.667	289	196	0	161.667	low SQC correlation	low SQC correlation
1089	6.559	605.207	w/o MS2:methyl (4S,5Z,6S)-5-(2-acetyloxyethylidene)-4-[2-[2-(4-hydroxyphenyl)ethoxy]-2-oxoethyl]-6-[(2S,3R,4S,5S,6R)-3,4,5-trihydroxy-6-(hydroxymethyl)oxan-2-yl]oxy-4H-pyran-3-carboxylate	1.3204	2.1951	1.96107	1.82552	3.19155	1.73117	2.76624	2.56299	1.45165	2.0881	1.31003	1.61659	2.394	1.46551	2.64653	2.16868	1.41225	1.27061	3.2084	1.96375	2.72716	2.65972	2.5103	2.63239	cubic	high-quality
611	12.665	263.09	w/o MS2:methyl 2-((4-methyl-2-oxo-2H-chromen-7-yl)oxy)propanoate	5.81384	2.6649	2.77009	3.74961	1.92219	1.86521	1.78071	1.85604	2.53826	2.78982	2.85061	2.72623	2.01208	2.28596	2.40305	2.2337	2.10752	2.33756	2.02763	2.15757	1.84834	2.07393	5.83543	3.25257	cubic	high-quality
612	10.854	263.09	w/o MS2:methyl 2-((4-methyl-2-oxo-2H-chromen-7-yl)oxy)propanoate	1.75801	2.1336	1.91444	1.93535	2.55762	3.18492	3.35564	3.03273	1.50789	2.11851	1.99782	1.87474	1.38322	2.01687	2.1336	1.84457	1.58571	2.1598	1.97161	1.90571	1.64447	1.99782	2.42104	2.02111	linear	high-quality
613	12.5	263.092	w/o MS2:methyl 2-((4-methyl-2-oxo-2H-chromen-7-yl)oxy)propanoate	2.63479	2.37836	2.5475	2.52021	1.9617	2.25383	1.90351	2.03968	2.38146	2.78531	2.55526	2.57401	1.95356	2.09787	2.26779	2.10641	2.25654	2.32715	2.13667	2.24012	2.01602	1.99313	1.95162	1.98692	linear	high-quality
614	10.078	263.092	w/o MS2:methyl 2-((4-methyl-2-oxo-2H-chromen-7-yl)oxy)propanoate	0.781404	0.528525	0	0.436643	0	0	1.16763	0.38921	0.731863	0	0	0.243954	0	0.585562	0.745285	0.443616	2.66141	2.6747	2.77001	2.70204	3.04398	2.5578	2.94073	2.8475	quadratic	high-quality
816	1.723	373.087	w/o MS2:methyl 2-(4a,6,10a-trihydroxy-1-methyl-5,10-dioxo-3,4-dihydro-1H-benzo[g]isochromen-3-yl)acetate	0.161248	0.417425	0.494148	0.357607	0.119636	0.196359	0.158648	0.158214	0.453836	0.379714	0.43173	0.42176	0.102731	0	0.356307	0.153013	0.169051	0.417425	0.269181	0.285219	0.237971	0.00601787	0.43173	0.22524	linear	high-quality
955	6.314	463.166	w/o MS2:Methylnissolin-3-O-glucoside	209	283	274	255.333	460	330	424	404.667	98	192	206	165.333	329	338	522	396.333	2495	2565	1952	2337.33	2136	2596	2264	2332	low SQC correlation	low SQC correlation
441	10.055	212.079	w/o MS2:Milrinone	0.0410692	0.0632276	0.0628249	0.0557072	0	0	0	0	0	0	0	0	0	0	0	0	7.52755	5.47191	5.23292	6.07746	5.49273	5.4136	7.91034	6.27223	quadratic	high-quality
424	9.655	205.084	w/o MS2:MLS000028416-01!TETRAMISOLE HYDROCHLORIDE	1.46039	1.80542	2.27211	1.84597	2.28482	1.71462	2.27029	2.08991	1.78544	1.58932	1.81631	1.73036	1.60566	1.91255	1.85808	1.7921	2.8986	3.77024	4.02628	3.56504	4.28232	3.17643	3.47061	3.64312	linear	high-quality
216	8.144	147.057	w/o MS2:MLS000551010-01!1H-quinazolin-4-one	2.26019	2.1049	2.13972	2.16827	1.71701	1.46393	1.87745	1.68613	1.87745	2.38886	2.40613	2.22415	2.03543	1.78368	2.31957	2.04623	1.8527	2.42865	1.75674	2.0127	1.69095	1.97618	1.82306	1.83006	quadratic	high-quality
352	8.643	188.096	w/o MS2:MLS000766899-01!	1.72542	1.62504	1.44143	1.59729	1.65544	1.34376	1.40214	1.46711	2.08149	1.6741	1.65236	1.80265	2.14734	1.81382	2.02095	1.99404	2.51485	3.05928	2.66156	2.74523	2.12253	2.60098	2.26824	2.33058	cubic	high-quality
494	5.734	226.096	w/o MS2:MLS000859935-01!beta	1.54617	2.38404	1.68115	1.87045	3.2433	2.92609	2.91042	3.0266	2.8015	2.57041	2.42395	2.59862	0.480849	1.32386	1.24446	1.01639	1.62242	1.31155	0.468045	1.13401	1.14168	0.449167	0.491658	0.694167	cubic	high-quality
495	5.963	226.096	w/o MS2:MLS000859935-01!beta	1243	1285	1174	1234	2455	2733	2669	2619	1903	1718	1627	1749.33	1283	1591	1226	1366.67	1023	1110	1216	1116.33	874	1073	1009	985.333	not enough SQC	high-quality
454	6.537	214.097	w/o MS2:MLS000860049-01!SIB 1757	1.79323	2.14909	1.78229	1.9082	2.49612	1.70651	1.57361	1.92541	1.82183	2.04457	1.92929	1.9319	3.20365	2.19274	2.75183	2.71607	2.00961	2.34995	2.2842	2.21459	1.90891	2.38589	1.93839	2.07773	quadratic	high-quality
930	1.787	433.052	w/o MS2:MLS000860080-01!NBI 27914	0	0	0	0	0	0	0	0	0	0	0	0	0	0	0	0	0	0	0	0	0	0	0	0	linear	high-quality
554	2.835	243.067	w/o MS2:MLS001049096-01!3-hydroxy-8-methoxybenzo[c]chromen-6-one	17062	16205	16181	16482.7	13536	13797	13946	13759.7	15892	16420	16238	16183.3	14728	15247	15781	15252	16274	16362	16048	16228	15946	15052	16339	15779	low SQC correlation	low SQC correlation
238	5.119	154.053	w/o MS2:MLS001066415-01!3-Hydroxyanthranilic acid	2.07574	1.97369	2.51033	2.18659	1.93737	2.06208	2.03735	2.01227	2.49144	2.2101	2.45407	2.3852	1.932	2.0215	2.19075	2.04808	2.01361	2.16487	2.03814	2.07221	1.5512	1.76125	1.63321	1.64855	quadratic	high-quality
284	5.584	166.074	w/o MS2:MLS001074870-01!6-O-Methylguanine	0.977479	1.16935	1.15757	1.10147	1.46557	1.63724	1.373	1.49194	0.969064	0.820953	1.04649	0.945501	0.580274	0.750264	0.856298	0.728946	2.61511	2.38116	2.21959	2.40529	1.91327	1.86614	2.23642	2.00528	linear	high-quality
915	1.335	423.245	w/o MS2:MLS001142926-01!	3827	0	0	1275.67	0	0	0	0	0	0	0	0	0	0	0	0	0	0	0	0	0	0	0	0	not enough SQC	low reproducibility
823	10.296	376.151	w/o MS2:MLS001146904-01!52-86-8	1.78107	2.25827	2.27142	2.10359	2.15088	2.14557	2.57699	2.29115	1.60093	2.05402	1.94851	1.86782	2.0574	1.59121	1.86326	1.83729	1.52152	1.50405	1.77211	1.59923	1.83248	1.70597	1.4827	1.67372	quadratic	high-quality
970	23.02	478.18	w/o MS2:MLS001148629-01!	1343	1214	1250	1269	1478	1315	1400	1397.67	1462	1237	1395	1364.67	1115	1146	1258	1173	1134	1150	1135	1139.67	1288	1385	1294	1322.33	low SQC correlation	low SQC correlation
610	10.242	263.065	w/o MS2:MLS001240214-01!2-(3-Chloro-2-methyl-phenylamino)-nicotinic acid	0	0	0	0	0	0	0	0	4034	774	720	1842.67	903	766	768	812.333	818	433	420	557	0	351	969	440	low SQC correlation	low SQC correlation
664	17.394	292.201	w/o MS2:MLS001332539-01!CYCLOPENTOLATE HYDROCHLORIDE	0	0	0	0	0	0	0	0	0	0	0	0	3.79447	4.44352	2.48933	3.57577	0	0	0	0	4.00612	3.76625	4.57756	4.11664	linear	high-quality
686	9.171	307.106	w/o MS2:MLS002153157-01!Tyrphostin AG 528	2.10621	2.06224	2.02657	2.06501	1.99245	1.73573	2.09069	1.93962	2.35575	2.38193	2.57369	2.43712	1.92507	1.91739	2.14185	1.99477	2.02004	2.07477	2.02214	2.03898	2.04928	1.71592	1.91491	1.89337	quadratic	high-quality
586	1.904	251.131	w/o MS2:MLS002153860-01!Trolox53188-07-1	3.78963	2.24537	2.08735	2.70745	0.891453	0.833992	1.0387	0.92138	0.41381	0.873496	0.474862	0.587389	0.338393	0.112141	0.234245	0.22826	1.94011	1.70309	2.17355	1.93891	1.68513	1.51275	1.9437	1.71386	linear	high-quality
222	8.612	148.099	w/o MS2:MLS002153907-01!Cinchonine118-10-5	1.65353	0.776669	1.47611	1.3021	0.913146	1.13492	1.54435	1.19747	2.49968	1.674	2.18579	2.11982	2.45874	2.8477	2.09708	2.46784	2.3905	2.22673	1.68083	2.09935	1.62965	1.4147	1.86848	1.63761	linear	high-quality
223	7.174	148.1	w/o MS2:MLS002153907-01!Cinchonine118-10-5	0	0.117219	0	0.0390729	0.283273	0.141253	0.110664	0.178397	4.83666	5.45062	5.16876	5.15201	4.67716	4.19647	3.72234	4.19866	0.106294	0.187136	0.123774	0.139068	0.329156	0.23302	0.296383	0.286186	linear	high-quality
589	6.631	254.12	w/o MS2:MLS002154090-01!Proguanil hydrochloride637-32-1	2064	2024	2104	2064	2644	2054	2609	2435.67	2453	2144	1910	2169	2388	2382	2217	2329	2188	2118	2326	2210.67	2488	2043	2558	2363	low SQC correlation	low SQC correlation
590	6.397	254.121	w/o MS2:MLS002154090-01!Proguanil hydrochloride637-32-1	2204	2104	2378	2228.67	2971	2535	2508	2671.33	3594	2628	3067	3096.33	2822	2136	2319	2425.67	2741	2318	2247	2435.33	2798	2189	2650	2545.67	low SQC correlation	low SQC correlation
876	1.821	404.212	w/o MS2:MLS002177847-01!Nalpha-Benzoyl-DL-arginine beta-naphthylamide hydrochloride913-04-2	1.77019	2.05302	2.13477	1.98599	2.45295	2.98103	2.7667	2.73356	1.92044	2.12372	3.08709	2.37708	2.64297	2.76449	2.28281	2.56342	2.0265	1.54924	1.58901	1.72158	2.2121	2.3027	2.37561	2.2968	linear	high-quality
850	6.533	391.093	w/o MS2:MLS002666834-01!	331	436	691	486	837	711	326	624.667	724	1136	420	760	1231	419	643	764.333	0	798	387	395	588	388	642	539.333	low SQC correlation	low reproducibility
347	1.888	183.105	w/o MS2:MLS002706482-01!	1.57922	1.57922	1.44785	1.53543	0.928025	1.43486	1.24494	1.20261	1.38742	1.83628	1.65707	1.62692	1.5748	1.37025	1.52198	1.48901	1.32538	1.48481	1.31687	1.37569	1.56155	1.21344	1.22812	1.33437	quadratic	high-quality
895	7.644	414.147	w/o MS2:MMV007133	1503	1835	1739	1692.33	1831	1906	1667	1801.33	1577	1618	1482	1559	2066	2001	2045	2037.33	1291	1262	1203	1252	1034	1358	1336	1242.67	low SQC correlation	low SQC correlation
842	7.819	385.249	w/o MS2:MMV008439	4.64656	5.61641	4.31364	4.85887	5.01193	4.50661	4.28183	4.60013	0	0	0	0	0	0	0	0	3.62951	2.56488	2.0441	2.74617	3.45139	2.41498	2.79334	2.88657	quadratic	high-quality
904	8.567	416.196	w/o MS2:MMV020512	1.78536	2.25062	1.61617	1.88405	2.23652	1.72896	1.97217	1.97921	2.74407	2.57489	1.99684	2.4386	1.81708	1.66552	2.06028	1.84763	2.1061	1.76421	1.65847	1.84293	1.54215	1.80298	2.16602	1.83705	linear	high-quality
663	1.743	292.18	w/o MS2:MMV024311	0	0	0	0	0	0	0	0	0	0	0	0	0	0	0	0	0	0.141002	0	0.0470006	0	0	0	0	linear	high-quality
720	7.754	328.128	w/o MS2:MMV1110498	0.10351	0.0809958	0.119498	0.101335	0.00855942	0.202482	0.0650076	0.0920163	0	0.0547821	0.0472155	0.0339992	0.0390436	0.0472155	0.0457022	0.0439871	3.2943	3.09168	2.27693	2.88764	2.31119	2.81107	2.75103	2.62443	linear	high-quality
953	10.238	462.082	w/o MS2:MMV688761	0	0	0	0	0	0	0	0	240	1078	813	710.333	564	676	807	682.333	0	0	0	0	0	0	0	0	not enough SQC	low reproducibility
840	7.582	384.134	w/o MS2:MMV688846	1.23312	0.568831	0.71137	0.837773	0.598414	0	0.291819	0.296744	0.552694	0.297198	0.297198	0.382363	0.544626	0.757091	0.797432	0.699716	3.82573	4.02475	3.68857	3.84635	3.72891	4.62718	3.82573	4.06061	linear	high-quality
791	9.024	362.102	w/o MS2:Moguisteine	1660	519	282	820.333	266	458	118	280.667	93	550	548	397	930	577	498	668.333	675	678	404	585.667	192	793	113	366	low SQC correlation	low reproducibility
22	12.631	88.0789	w/o MS2:Morpholine	2.34006	1.99807	1.95877	2.09897	1.66397	1.41525	1.51211	1.53044	2.13185	2.07787	2.0463	2.08534	1.64699	1.78837	1.67167	1.70235	2.02974	2.36811	1.82351	2.07379	1.88901	1.91027	1.74855	1.84928	quadratic	high-quality
682	1.761	303.219	w/o MS2:N-((octahydro-1H-quinolizin-1-yl)methyl)-2,4,5,6-tetrahydrocyclopenta[c]pyrazole-3-carboxamide	81	0	73	51.3333	1301	1157	1268	1242	0	0	0	0	0	0	0	0	0	0	0	0	0	0	0	0	not enough SQC	low reproducibility
541	1.795	236.116	w/o MS2:N-(9-oxodecyl)acetamide	0	0.691307	0.245628	0.312312	1.124	0	0.675867	0.599954	0.250315	0.248752	0.438386	0.312484	0.84001	1.24014	0.545548	0.875233	0.261291	0.307386	0.600381	0.389686	0.262864	0.343045	0.980347	0.528752	cubic	high-quality
1058	2.021	564.364	w/o MS2:N-[5-[[4-[4-[acetyl(hydroxy)amino]butylamino]-4-oxobutanoyl]-hydroxyamino]pentyl]-N'-(5-aminopentyl)-N'-hydroxybutanediamide	0	0.217812	0	0.0726042	0.404687	0	0.656563	0.35375	0.0553125	0	0.534688	0.196667	0.144687	0.0905208	0	0.0784028	0	0	0.0796875	0.0265625	0	0	1.34177	0.447257	linear	high-quality
696	5.86	312.132	w/o MS2:N2,N2-Dimethylguanosine	2.32983	2.47504	2.38417	2.39635	1.96643	2.40045	1.91967	2.09552	2.5578	2.53629	2.61833	2.57081	2.36561	2.12938	2.46931	2.32143	2.26659	2.04045	1.8961	2.06771	1.49884	2.01005	1.88297	1.79729	cubic	high-quality
115	6.976	118.052	w/o MS2:N-ACETYLGLYCINE	0	0	0	0	1042	906	1009	985.667	0	0	0	0	0	0	0	0	0	0	0	0	0	0	0	0	not enough SQC	low reproducibility
316	5.126	176.057	w/o MS2:N-Acetyl-L-aspartic acid	650	1099	817	855.333	0	0	78	26	0	0	0	0	0	0	0	0	0	0	0	0	0	0	0	0	not enough SQC	low reproducibility
801	8.649	366.217	w/o MS2:Nafadotride	3.57937	4.03794	4.03794	3.88508	1.35442	0.802433	1.27799	1.14495	0	0	0	0	0	0	0	0	8.23306	5.62597	6.10153	6.65352	7.74901	7.17155	5.14192	6.68749	linear	low reproducibility
452	7.624	214.094	w/o MS2:N-Butylbenzenesulfonamide	2.86395	2.96896	3.1689	3.0006	1.83599	2.10257	2.22374	2.0541	2.76701	2.40954	2.76297	2.64651	2.18739	2.88616	2.95281	2.67545	3.25978	2.63775	3.24363	3.04705	2.6014	4.09386	2.37723	3.02417	linear	high-quality
453	9.767	214.094	w/o MS2:N-Butylbenzenesulfonamide	0.0271958	6.79452	0.325326	2.38235	0.136203	0.00715566	6.79531	2.31289	6.7961	0.126384	0.416211	2.44623	6.7963	0.0939232	6.79768	4.56264	11.7664	15.0183	15.7282	14.171	19.0275	17.3527	13.3725	16.5842	cubic	high-quality
489	4.737	225.1	w/o MS2:NCGC00015088-09_C12H14N2O_N-[2-(1H-Indol-3-yl)ethyl]acetamide	0.128144	0.091018	0.117365	0.112176	0	0	0	0	0	0	0	0	0	0	0	0	5.70758	6.37955	5.20361	5.76358	3.85035	5.18494	5.60803	4.88111	linear	high-quality
994	1.694	505.093	w/o MS2:NCGC00163378-03!	0.266756	0.224107	0	0.163621	0.241231	0	0.108579	0.116603	0.578012	0.187004	0.104558	0.289858	0	0.021467	0.449579	0.157015	0.152815	0.193029	0.193029	0.179625	0.0442996	0.05857	0	0.0342899	linear	high-quality
737	1.374	338.276	w/o MS2:NCGC00168840-03!5-(1,2,4a,5-tetramethyl-7-oxo-3,4,8,8a-tetrahydro-2H-naphthalen-1-yl)-3-methylpentanoic acid	0	0	0	0	0	0	0	0	0	0	1019	339.667	0	0	0	0	0	0	0	0	0	0	0	0	not enough SQC	high-quality
882	7.413	407.156	w/o MS2:NCGC00169057-02_C17H26O11_Methyl (1S,4aS,5R,7S,7aS)-1-(beta-D-glucopyranosyloxy)-5,7-dihydroxy-7-methyl-1,4a,5,6,7,7a-hexahydrocyclopenta[c]pyran-4-carboxylate	1.43126	2.95445	2.50541	2.29704	1.79489	2.39184	2.81005	2.33226	2.80037	3.06714	2.93067	2.93273	1.04386	2.00356	2.07223	1.70655	3.105	2.95356	2.97117	3.00991	2.21046	3.02488	2.65685	2.63073	linear	high-quality
883	7.056	407.157	w/o MS2:NCGC00169057-02_C17H26O11_Methyl (1S,4aS,5R,7S,7aS)-1-(beta-D-glucopyranosyloxy)-5,7-dihydroxy-7-methyl-1,4a,5,6,7,7a-hexahydrocyclopenta[c]pyran-4-carboxylate	1.75919	1.9829	1.92556	1.88922	1.51393	1.73243	1.66696	1.63777	2.3049	2.23265	2.09177	2.20977	1.88076	2.14529	2.0148	2.01362	2.23597	2.03836	2.02287	2.09907	1.41399	2.00459	2.00459	1.80772	quadratic	high-quality
349	5.112	185.066	w/o MS2:NCGC00169472-02_C11H10N2O2_Pyrrolo[2,1-b]quinazolin-9(1H)-one, 2,3-dihydro-3-hydroxy-	2.36928	2.06116	2.18189	2.20411	1.71521	1.81565	2.00315	1.84467	2.3454	2.07822	2.56948	2.33103	1.99261	2.27615	1.74755	2.00544	1.97911	1.78149	1.67186	1.81082	1.87174	1.75602	1.7532	1.79365	cubic	high-quality
884	6.527	408.151	w/o MS2:NCGC00179922-02!4-(carboxymethyl)-3-ethenyl-2-[3,4,5-trihydroxy-6-(hydroxymethyl)oxan-2-yl]oxy-3,4-dihydro-2H-pyran-5-carboxylic acid	2.95286	2.70415	2.81875	2.82525	2.97919	2.49798	2.46643	2.64787	1.78893	0.929578	2.73704	1.81851	2.76265	1.3083	2.8845	2.31849	3.01346	0.965095	1.60075	1.85977	2.4773	2.74228	1.0965	2.10536	cubic	high-quality
461	2.778	215.142	w/o MS2:NCGC00180357-02_C15H20O2_2(4aH)-Naphthalenone, 5,6,7,8-tetrahydro-6-hydroxy-4a,5-dimethyl-3-(1-methylethenyl)-, (4aR,5R,6R)-	3.24361	3.52988	3.0723	3.28193	4.36616	5.26329	4.70427	4.77791	0	0	0	0	0	0	0	0	1.5643	1.54401	1.08643	1.39825	1.60262	2.03541	2.1143	1.91745	linear	high-quality
761	5.08	348.317	w/o MS2:NCGC00186665-03!2,3-dihydroxypropyl hexadecanoate	1385	1633	1427	1481.67	1485	1544	1499	1509.33	1382	1624	1578	1528	1530	1606	1347	1494.33	1487	1336	1519	1447.33	1485	1250	1400	1378.33	low SQC correlation	low SQC correlation
1159	9.172	704.276	w/o MS2:NCGC00347702-02_C31H42O17_2-(4-Hydroxyphenyl)ethyl 6-O-{[(2S,3Z,4S)-3-ethylidene-2-(beta-D-glucopyranosyloxy)-5-(methoxycarbonyl)-3,4-dihydro-2H-pyran-4-yl]acetyl}-beta-D-glucopyranoside	2.10682	2.2704	2.43088	2.26937	2.07832	1.64767	1.8094	1.84513	2.68369	2.39185	2.35839	2.47798	2.14833	1.88375	2.07893	2.03701	2.24933	2.21339	1.96988	2.1442	2.01759	1.87818	2.00768	1.96781	linear	high-quality
1175	17.283	716.433	w/o MS2:NCGC00380124-01_C38H63NO10_Hexopyranoside, 1-[6-[dodecahydro-5-hydroxy-3-(1-hydroxy-1-methylethyl)-6a,9b-dimethylindeno[5,4-b]pyran-7-yl]-3,4,4a,7,8,8a-hexahydro-4a-methyl-2H-1-benzopyran-2-yl]-1-methylethyl 2-(acetylamino)-2-deoxy-	0	0	0	0	0	0	0	0	0	0	0	0	1003	606	533	714	0	0	0	0	419	696	300	471.667	not enough SQC	low reproducibility
617	22.896	266.174	w/o MS2:NCGC00380136-01!1-(2,3-dihydropyrrol-1-yl)-8,9-dihydroxy-2-methyldecane-1,3-dione	998	1160	1124	1094	1571	1434	1377	1460.67	1441	736	950	1042.33	1112	1119	1175	1135.33	1396	951	1207	1184.67	1416	1101	1106	1207.67	low SQC correlation	low SQC correlation
1018	6.181	527.249	w/o MS2:NCGC00380271-01_C24H40O11_2-Cyclohexen-1-one, 3,5,5-trimethyl-4-[3-[(6-O-beta-D-xylopyranosyl-beta-D-glucopyranosyl)oxy]butyl]-	524	602	506	544	1274	1226	793	1097.67	0	0	0	0	0	0	0	0	245	156	242	214.333	363	500	272	378.333	low SQC correlation	low SQC correlation
841	7.696	385.154	w/o MS2:NCGC00380399-01!5-chloro-2,4-dihydroxy-6-methyl-3-[(2E,4E)-3-methyl-5-(1,2,6-trimethyl-5-oxocyclohex-3-en-1-yl)penta-2,4-dienyl]benzaldehyde	3.09394	3.02199	3.31776	3.14456	2.4366	2.32259	2.59568	2.45162	3.12353	3.84528	3.06006	3.34296	2.38023	2.98869	3.37333	2.91408	1.03976	1.18205	0.812559	1.01145	0.676892	0.732834	0.779099	0.729608	quadratic	high-quality
893	8.506	413.129	w/o MS2:NCGC00380419-01_C19H24O8S_3-[(11,13-Dihydroxy-4-methyl-2,10-dioxo-1,4,5,6,7,8,9,10-octahydro-2H-3-benzoxacyclododecin-8-yl)sulfanyl]-2-hydroxypropanoic acid	1006	1066	834	968.667	965	1032	1191	1062.67	1057	1013	847	972.333	912	789	971	890.667	1002	1040	1150	1064	1051	1165	1048	1088	low SQC correlation	low SQC correlation
1211	6.56	784.241	w/o MS2:NCGC00380549-01_C36H43NO17_Evonine	1.65394	1.79888	1.79421	1.74901	1.66258	1.77565	1.79732	1.74519	3.35177	1.94827	1.95524	2.41843	1.78027	1.66258	1.69606	1.71297	1.3153	3.22894	1.51753	2.02059	1.46268	1.51618	2.04799	1.67562	cubic	high-quality
405	8.636	199.105	w/o MS2:NCGC00380778-01_C9H14N2O3_(3S,8aS)-3-[(1R)-1-Hydroxyethyl]hexahydropyrrolo[1,2-a]pyrazine-1,4-dione	2.03672	2.25662	2.56636	2.28657	1.34324	1.37524	1.54578	1.42142	3.23586	2.7948	3.22264	3.08444	2.61161	2.57101	3.14921	2.77727	1.34096	1.3501	1.28991	1.32699	1.12947	1.07806	1.03576	1.08109	cubic	high-quality
1050	9.633	559.154	w/o MS2:NCGC00380843-01!5,7-dihydroxy-2-(4-methoxyphenyl)-3-[3,5,7-trihydroxy-2-(4-hydroxyphenyl)-3,4-dihydro-2H-chromen-6-yl]-2,3-dihydrochromen-4-one	0	0	0	0	0	0	0	0	0	0	0	0	0	0	0	0	676	617	716	669.667	1090	464	892	815.333	not enough SQC	low reproducibility
1079	1.661	595.143	w/o MS2:NCGC00380922-01![6-[2-(3,4-dihydroxyphenyl)-8-hydroxy-4-oxochromen-7-yl]oxy-3,4,5-trihydroxyoxan-2-yl]methyl (E)-3-(4-hydroxyphenyl)prop-2-enoate	0.244498	0	0	0.0814994	0.244498	0	0	0.0814994	0.418866	0.00959484	0	0.14282	0	0.319727	0.323104	0.214277	0	0.0949302	0	0.0316434	0.274419	0.0885491	0	0.120989	quadratic	high-quality
1217	6.527	798.265	w/o MS2:NCGC00381213-01![(2R,3S,4S,5R,6R)-3,4-dihydroxy-6-[(2S,3S,4S,5R)-3-hydroxy-2,5-bis(hydroxymethyl)-4-[(E)-3-(4-hydroxyphenyl)prop-2-enoyl]oxyoxolan-2-yl]oxy-5-[(E)-3-(4-hydroxyphenyl)prop-2-enoyl]oxyoxan-2-yl]methyl (E)-3-(4-hydroxyphenyl)prop-2-enoate	2.18368	2.1181	2.03738	2.11305	2.38905	2.12354	2.47597	2.32952	2.60837	1.91558	2.23164	2.25187	2.3725	2.61037	2.54583	2.50957	2.50481	2.33555	1.19716	2.01251	1.7092	2.039	1.85212	1.86677	cubic	high-quality
1163	9.162	707.227	w/o MS2:NCGC00381236-01![(2S,3S,4R,5R,6R)-5-acetyloxy-3-hydroxy-2-methyl-6-[[(2R,3S,4S,5R,6S)-3,4,5-trihydroxy-6-[5-hydroxy-6-methoxy-2-(4-methoxyphenyl)-4-oxochromen-7-yl]oxyoxan-2-yl]methoxy]oxan-4-yl] acetate	4.01565	1.90902	1.87041	2.59836	1.69568	1.81698	1.89236	1.80167	2.74494	3.53505	2.71945	2.99981	2.28353	2.3466	1.55119	2.06044	1.86623	1.90029	1.62471	1.79707	1.46356	1.71989	2.06695	1.75013	cubic	high-quality
459	6.532	215.089	w/o MS2:NCGC00381444-01!5-(hydroxymethyl)-6-(1-hydroxypropyl)-4-methoxypyran-2-one	3.15747	2.5216	2.28172	2.6536	2.34645	1.84004	1.87812	2.02154	2.17511	2.15607	2.65487	2.32868	2.23222	2.28934	2.64344	2.38834	3.36308	2.48733	2.29315	2.71452	2.39214	1.51639	2.94044	2.28299	linear	high-quality
941	1.695	447.105	w/o MS2:NCGC00384676-01!	0.310487	0.331267	0.0755095	0.239088	0.623789	0.0978882	0.0515322	0.257737	0.673342	0.398403	0.067517	0.379754	0.144487	0.16982	0.297699	0.204002	0.173017	0.198593	0.455949	0.275853	0.428774	0.508699	0.237262	0.391578	linear	high-quality
1056	7.736	562.269	w/o MS2:NCGC00384820-01_C29H36O10_2-Propenoic acid, 3-[5-(acetyloxy)-9-(3-furanyl)dodecahydro-4-hydroxy-3,3,5a,9a-tetramethyl-7-oxofuro[3',4':5,6]naphth[2,1-c]oxireno[d]pyran-11b(1H)-yl]-, methyl ester, (2E)-	0.149733	0.172311	0.207368	0.176471	0.117053	0.0528818	0.0980392	0.0893246	0	0	0.067142	0.0223807	0	0.0451575	0	0.0150525	4.96766	3.50793	2.37422	3.6166	3.07075	3.96734	2.90032	3.3128	linear	high-quality
937	7.824	442.27	w/o MS2:NCGC00384922-01!(2R,3R,4S,5S,6R)-2-octoxy-6-[[(2S,3R,4S,5R)-3,4,5-trihydroxyoxan-2-yl]oxymethyl]oxane-3,4,5-triol	3.55205	3.1287	3.62003	3.43359	3.40897	3.54514	3.51705	3.49039	0	0	0	0	0	0	0	0	3.04325	2.72005	2.41353	2.72561	2.62836	2.78189	2.2865	2.56558	cubic	high-quality
975	3.203	485.127	w/o MS2:NCGC00385222-01_C19H26O13_beta-D-Fructofuranosyl 6-O-(4-hydroxybenzoyl)-alpha-D-glucopyranoside	5586	6418	6004	6002.67	2309	2607	2966	2627.33	7973	6461	6588	7007.33	5422	5746	6112	5760	4853	5748	6211	5604	3809	4359	4464	4210.67	low SQC correlation	low SQC correlation
719	7.674	327.159	w/o MS2:NCGC00385279-01!4-[(3S)-7-hydroxy-8-(3-methylbut-2-enyl)-3,4-dihydro-2H-chromen-3-yl]benzene-1,3-diol	0.845203	1.25011	1.14587	1.08039	1.94365	2.14009	2.70535	2.26303	1.31826	0.360121	1.04164	0.906674	0.448318	1.54677	1.25011	1.08173	2.49288	2.54499	4.55347	3.19711	4.41717	3.24255	3.5793	3.74634	linear	high-quality
1104	7.162	618.173	w/o MS2:NCGC00385678-01_C27H33NO14_4,8-Dimethoxyfuro[2,3-b]quinolin-7-yl 2-O-acetyl-6-deoxy-3-O-beta-D-glucopyranosyl-alpha-L-mannopyranoside	1.86708	2.08272	1.91862	1.95614	2.09403	1.81403	1.74865	1.88557	2.46863	2.41541	2.55014	2.47806	1.78309	2.03764	2.05639	1.95904	1.926	1.96676	1.75589	1.88288	1.49728	1.56784	1.40986	1.49166	quadratic	high-quality
344	8.628	181.092	w/o MS2:NCGC00385917-01!5-phenyl-1,3-oxazolidin-2-one	2.30538	2.65363	2.46981	2.47628	1.66523	1.98115	1.64491	1.76376	3.23467	3.11181	3.27808	3.20819	2.69797	2.93815	2.90212	2.84608	1.75484	1.66061	1.54422	1.65322	1.3798	1.38534	1.06018	1.27511	linear	high-quality
345	9.063	181.093	w/o MS2:NCGC00385917-01!5-phenyl-1,3-oxazolidin-2-one	2.51028	1.78919	2.59453	2.298	1.76655	1.69758	1.62539	1.6965	3.19101	2.90187	2.62426	2.90571	2.20517	2.33743	2.56508	2.36923	1.57422	1.85885	1.4343	1.62246	1.44349	1.25047	1.23847	1.31081	quadratic	high-quality
912	7.176	423.15	w/o MS2:NCGC00385998-01_C17H26O12_Cyclopenta[c]pyran-4-carboxylic acid, 1-(beta-D-glucopyranosyloxy)-1,4a,5,6,7,7a-hexahydro-5,6,7-trihydroxy-7-methyl-, methyl ester, (1S,4aS,5S,6S,7R,7aS)-	3352	3577	3047	3325.33	3268	3384	3121	3257.67	3214	3557	3567	3446	2937	3520	3490	3315.67	3431	3488	3283	3400.67	3043	3527	3086	3218.67	low SQC correlation	low SQC correlation
1090	10.227	607.114	w/o MS2:Neomangiferin	0	0	0	0	0	0	0	0	0	0	0	0	0	0	0	0	3.01987	3.59263	3.36433	3.32561	1.58595	4.69009	4.02521	3.43375	linear	high-quality
1091	10.043	607.124	w/o MS2:Neomangiferin	0	0	0	0	0	0	0	0	0	0	0	0	0	0	0	0	4.11954	3.78427	3.53711	3.81364	1.24128	3.978	4.43917	3.21948	cubic	high-quality
323	17.366	177.126	w/o MS2:NEROL	0	0	0	0	0	0	0	0	0	0	0	0	5.39819	5.36398	5.24613	5.3361	0	0	0	0	4.93315	5.12956	5.36905	5.14392	linear	high-quality
135	5.124	124.042	w/o MS2:Nicotinic acid	2.13059	2.12426	1.9816	2.07882	1.96337	1.79565	1.90363	1.88755	2.25727	2.43618	2.49534	2.39626	2.08414	2.13692	1.94057	2.05388	2.20529	1.79924	1.96897	1.99117	1.73077	1.76798	1.80731	1.76868	quadratic	high-quality
644	8.947	282.09	w/o MS2:Nitrazepam	1826	1987	1795	1869.33	550	1234	1459	1081	2242	2304	2285	2277	2563	2016	2006	2195	1404	1963	1407	1591.33	398	1824	1483	1235	low SQC correlation	low SQC correlation
380	6.533	196.031	w/o MS2:N-Methylbenzylamine Hydrochloride	901	746	1003	883.333	785	1210	814	936.333	520	745	770	678.333	1001	80	787	622.667	1112	1373	1263	1249.33	612	382	588	527.333	low SQC correlation	low reproducibility
504	4.348	227.106	w/o MS2:N-Methylcytisine	1576	1634	1433	1547.67	1169	1201	1144	1171.33	0	0	0	0	0	0	0	0	1408	1255	1066	1243	1354	1340	1352	1348.67	low SQC correlation	low SQC correlation
177	7.776	134.083	w/o MS2:N-Methylthreonine	1.63856	1.96975	2.06964	1.89265	12.3184	12.184	13.7547	12.7524	0.0837112	0.0837112	0.100252	0.0892248	0.365475	0.112336	0.0666306	0.18148	0.301161	0.342612	0	0.214591	0.614809	0.889443	0.0878947	0.530716	cubic	high-quality
356	5.973	191.058	w/o MS2:Norharman	1063	1020	810	964.333	2441	2538	2655	2544.67	1669	1543	1517	1576.33	1212	1293	1216	1240.33	1103	872	1092	1022.33	814	811	856	827	not enough SQC	high-quality
357	5.512	191.06	w/o MS2:Norharman	1.69035	1.54811	1.58108	1.60651	3.08257	2.74441	3.2427	3.02323	2.20184	2.21314	2.08692	2.1673	1.99272	1.66209	1.67057	1.77513	1.58202	1.6263	1.77324	1.66052	1.31827	1.1393	1.36631	1.27463	linear	high-quality
309	5.391	174.024	w/o MS2:Orthanilic acid	72	0	0	24	1019	852	1019	963.333	0	0	0	0	0	0	0	0	0	0	0	0	0	0	0	0	not enough SQC	low reproducibility
496	5.153	226.132	w/o MS2:p-(Dimethylamino)azobenzene [methyl yellow]	2.00424	1.97812	2.02399	2.00212	1.82166	1.723	1.9492	1.83129	2.2779	2.22521	2.10475	2.20262	1.8744	1.85745	1.89739	1.87642	1.90373	1.9097	1.93786	1.9171	1.58924	1.90596	1.51012	1.66844	quadratic	high-quality
213	9.189	146.095	w/o MS2:PAR_146.0966_8.3	0	0.0507912	0.0556929	0.0354947	2.21784	1.92677	2.50813	2.21758	0.0654296	0	0	0.0218099	5.62917	5.78207	5.54482	5.65202	0	0	0	0	6	4.02285	4.98067	5.00117	cubic	high-quality
310	9.003	174.09	w/o MS2:PAR_174.09141_15.0	0.484056	0.499382	0.507635	0.497024	1.09828	0.98982	1.1419	1.07667	0	0.500561	0.482288	0.327616	8.40415	7.62016	7.65434	7.89288	0	0.485235	0	0.161745	2.79772	1.9648	2.39275	2.38509	linear	high-quality
809	9.013	371.106	w/o MS2:Parecoxib	2564	586	332	1160.67	374	773	216	454.333	188	696	780	554.667	1551	689	880	1040	523	737	483	581	224	1060	172	485.333	low SQC correlation	low reproducibility
810	1.655	371.107	w/o MS2:Parecoxib	0.18697	0.244131	0.247653	0.226251	0.233392	0.222418	0.230399	0.228736	0.369976	0.201728	0.229577	0.267094	0.226643	0.204143	0.151012	0.193933	0.237676	0.0528009	0.23216	0.174212	0.174089	0.270154	0.226408	0.223551	linear	high-quality
1265	6.55	997.323	w/o MS2:Parishin A	2.13265	1.89229	1.02842	1.68445	3.59208	1.34787	2.6828	2.54092	2.42139	2.76179	1.83499	2.33939	1.76419	1.83499	1.1925	1.59723	2.67162	2.35291	0.799906	1.94148	1.73611	2.02341	1.8588	1.87277	quadratic	high-quality
302	1.864	171.106	w/o MS2:Pentamidine HCl	1.1737	0.868736	1.30905	1.11716	0.87045	1.36216	1.34674	1.19312	1.56432	1.50436	1.52149	1.53006	1.0315	1.24052	1.78705	1.35302	1.12059	1.38272	1.21139	1.23823	0.938981	0.986952	0.981812	0.969248	linear	high-quality
460	1.76	215.131	w/o MS2:Pestalotin	0.5419	0.405101	0.25869	0.401897	0.313743	0.277117	0.209509	0.26679	0.452124	0.215094	0.242414	0.30321	0.234822	0.281029	0.364883	0.293578	0.332947	0.363841	0.311737	0.336175	0.267387	0.219765	0.290858	0.259337	cubic	high-quality
379	6.57	196.017	w/o MS2:Pesticide1_Omethoate_C5H12NO4PS_	1086	1566	767	1139.67	452	1280	1246	992.667	1494	534	1338	1122	895	1097	741	911	1328	1304	1118	1250	1197	1200	1038	1145	low SQC correlation	low SQC correlation
599	9.163	260.088	w/o MS2:Pesticide3_3-Hydroxycarbofuran_C12H15NO4_3,7-Benzofurandiol, 2,3-dihydro-2,2-dimethyl-, 7-(methylcarbamate)	1.94532	1.92822	2.36985	2.08113	2.24867	1.90051	1.84748	1.99888	2.80806	2.30901	2.1888	2.43529	1.86441	1.82426	1.81583	1.83483	2.2331	2.43803	1.85171	2.17428	1.91542	1.54256	1.98825	1.81541	quadratic	high-quality
983	18.321	493.018	w/o MS2:Pesticide3_Novaluron_C17H9ClF8N2O4_N-({3-Chloro-4-[1,1,2-trifluoro-2-(trifluoromethoxy)ethoxy]phenyl}carbamoyl)-2,6-difluorobenzamide	2.68232	2.84138	1.85097	2.45822	0	1.914	1.87798	1.26399	2.32517	1.84797	1.78494	1.98603	0	1.42479	2.10608	1.17696	2.34918	2.34318	1.46381	2.05205	2.02204	1.99803	1.75193	1.924	linear	low reproducibility
710	9.587	323.1	w/o MS2:Pesticide9_Desmedipham_C16H16N2O4_3-[(Ethoxycarbonyl)amino]phenyl phenylcarbamate	1.31181	1.97796	2.22533	1.83837	2.25007	1.96735	2.19176	2.13639	2.05394	2.0557	2.41616	2.17527	1.85074	2.04687	1.67757	1.85839	2.4356	2.30661	2.35432	2.36551	2.33135	1.79596	2.16349	2.09693	linear	high-quality
711	7.736	323.1	w/o MS2:Pesticide9_Desmedipham_C16H16N2O4_3-[(Ethoxycarbonyl)amino]phenyl phenylcarbamate	2.64561	2.39639	3.26494	2.76898	2.73408	2.61842	2.54649	2.633	3.75274	3.1217	3.47842	3.45095	3.41902	2.78967	2.92145	3.04338	1.55431	1.62129	1.47273	1.54944	0.767129	1.18202	1.62129	1.19014	quadratic	high-quality
712	6.172	323.101	w/o MS2:Pesticide9_Desmedipham_C16H16N2O4_3-[(Ethoxycarbonyl)amino]phenyl phenylcarbamate	737	587	467	597	1102	819	904	941.667	672	746	881	766.333	619	631	602	617.333	396	403	381	393.333	440	381	329	383.333	low SQC correlation	low SQC correlation
787	8.788	360.326	w/o MS2:phenylethylamide 359	1154	1246	1199	1199.67	1556	1620	1424	1533.33	1234	966	1134	1111.33	1019	970	1150	1046.33	1728	1430	1403	1520.33	1641	1384	1432	1485.67	low SQC correlation	low SQC correlation
234	7.904	152.075	w/o MS2:Phenylglycine	2.29344	2.22348	2.55023	2.35572	1.98028	2.22886	2.13216	2.11377	2.77425	2.23962	1.94597	2.31995	2.20466	1.43975	2.38214	2.00885	2.00146	2.05463	2.73063	2.26224	2.18315	1.2064	2.57139	1.98698	cubic	high-quality
985	18.36	494.981	w/o MS2:Podophyllin Acetate	1.85526	2.10082	2.33297	2.09635	1.29273	1.31505	0.399698	1.00249	0.374057	1.54721	1.73472	1.21866	1.73026	1.1454	1.2079	1.36118	1.17665	1.59632	2.00259	1.59185	0.4266	1.24362	0.515891	0.728703	linear	high-quality
1305	6.528	1318.76	w/o MS2:POLYMYXIN B SULFATE	1.58679	1.72419	1.41358	1.57485	0.25457	2.12544	1.7956	1.39187	1.8301	1.97855	1.46614	1.75826	1.38986	1.63725	2.24277	1.75663	2.65674	0.68851	0.787538	1.37759	0.278705	1.14221	1.74176	1.05422	cubic	high-quality
1066	1.686	579.111	w/o MS2:Procyanidin B2	0	0	0	0	0.272948	0	0	0.0909825	0.38986	0.191463	0.173749	0.251691	0	0.159578	0.938996	0.366191	0	0.244605	0	0.0815351	0.205634	0.173749	0	0.126461	linear	high-quality
6	9.731	73.0303	w/o MS2:PROPENOIC ACID	0	0	83	27.6667	0	0	0	0	0	0	0	0	0	0	0	0	955	1118	1238	1103.67	1693	1238	1177	1369.33	not enough SQC	high-quality
7	8.107	73.0313	w/o MS2:PROPENOIC ACID	2.07054	2.58713	1.95679	2.20482	1.33452	1.70731	2.21876	1.75353	2.55276	2.12404	2.30696	2.32792	2.13336	2.03874	2.42212	2.19808	1.8515	1.95767	2.0487	1.95262	2.23035	1.71055	2.30796	2.08295	quadratic	high-quality
34	8.482	97.0307	w/o MS2:Propionic acid	19741	2937	2758	8478.67	1948	1750	2230	1976	3474	3227	3384	3361.67	21161	3125	2884	9056.67	20045	2090	2055	8063.33	2064	1655	1848	1855.67	low SQC correlation	low SQC correlation
35	9.168	97.0312	w/o MS2:Propionic acid	1.80661	2.18403	2.48323	2.15796	1.91664	1.83157	1.85717	1.86846	2.54584	2.29201	2.55597	2.46461	2.12631	2.07932	1.95746	2.05436	2.12982	1.95252	1.86681	1.98305	1.99954	1.62187	1.86405	1.82849	cubic	high-quality
36	5.149	97.0312	w/o MS2:Propionic acid	2.53786	2.17553	2.35533	2.35624	2.11015	2.15374	3.03912	2.43434	2.31175	2.32264	3.14536	2.59325	1.90583	2.00391	2.47248	2.12741	2.16736	2.4752	2.11015	2.2509	1.53806	1.27653	2.11015	1.64158	linear	high-quality
37	8.122	97.0313	w/o MS2:Propionic acid	1.78052	2.08545	2.10525	1.99041	1.55497	1.55145	1.65657	1.58766	2.53818	2.1585	2.18718	2.29462	2.02041	1.78369	2.19775	2.00061	1.82919	1.89193	1.70301	1.80804	1.9187	1.82595	1.7478	1.83081	quadratic	high-quality
277	8.61	164.066	w/o MS2:PTERIN	2.02862	2.19526	2.1737	2.13253	1.50906	1.39731	1.37771	1.42803	3.49905	3.75196	3.69314	3.64805	2.63051	3.07556	2.71874	2.80827	1.72669	1.92471	1.85805	1.83648	1.33457	1.41103	1.53847	1.42803	linear	high-quality
289	7.626	168.072	w/o MS2:PYRIDOXAL	1650	1710	1492	1617.33	1413	1451	1388	1417.33	1641	1681	1632	1651.33	1420	1411	1451	1427.33	1848	1830	1718	1798.67	1583	1686	1568	1612.33	low SQC correlation	low SQC correlation
568	12.504	248.026	w/o MS2:Pyridoxal-5-phosphate	2.39702	2.51922	2.02302	2.31308	2.70362	3.03763	2.54365	2.76164	1.0558	1.12393	1.05506	1.07826	1.02099	0.985444	0.963226	0.989887	2.4459	2.78064	3.12872	2.78509	2.44664	2.40961	2.22076	2.359	linear	high-quality
296	3.166	170.084	w/o MS2:PYRIDOXINE	99	102	0	67	1789	1697	1821	1769	0	0	0	0	0	0	0	0	72	0	0	24	77	0	0	25.6667	not enough SQC	high-quality
5	7.823	72.0833	w/o MS2:Pyrrolidine	0.24077	0.303363	0.518961	0.354365	0.317273	0.122539	0.602418	0.34741	0.605896	0.352047	0.494619	0.484187	0.425072	0.508529	0.40073	0.444777	3.97201	4.02417	1.93078	3.30898	2.82447	3.28348	4.50405	3.53733	linear	high-quality
1098	9.762	611.155	w/o MS2:quercetin-3-O-robinobioside	0	0	0	0	0	0	0	0	0	0	0	0	0	0	0	0	2734	3104	2712	2850	1314	3380	3903	2865.67	not enough SQC	high-quality
519	7.174	229.089	w/o MS2:resveratrol	2.23925	2.17574	2.02331	2.1461	2.37475	2.2943	1.45594	2.04166	2.84897	2.39804	2.28371	2.51024	1.8476	2.27313	2.01061	2.04378	1.79679	2.15669	1.97039	1.97462	1.57026	1.93863	1.87935	1.79608	linear	high-quality
938	10.242	443.129	w/o MS2:Rhapontin	0	0	0	0	0	0	0	0	1305	258	502	688.333	349	525	400	424.667	73	0	0	24.3333	0	0	208	69.3333	not enough SQC	high-quality
280	8.138	165.068	w/o MS2:RICININE	2.08123	2.06806	1.91835	2.02255	1.63345	2.03474	1.77677	1.81499	2.51763	2.21509	2.60822	2.44698	1.91357	1.67849	2.01684	1.86963	2.09152	2.07098	1.88438	2.01563	1.99483	2.08196	2.00262	2.02647	quadratic	high-quality
666	10.07	293.023	w/o MS2:rubiadin	5.90931	0	5.92118	3.9435	0	0	0	0	0	0	0	0	0	0	0	0	2.32298	2.11436	1.69002	2.04246	5.25821	0.849428	5.35877	3.82214	cubic	high-quality
192	7.815	139.053	w/o MS2:Salicylic Acid	3460	1789	2370	2539.67	2552	2507	2532	2530.33	2373	2525	2797	2565	2466	2182	2118	2255.33	2081	2162	1642	1961.67	2171	2420	3380	2657	low SQC correlation	low SQC correlation
364	8.54	193.075	w/o MS2:Scopoletin	2.11489	1.69986	2.58604	2.13359	1.69177	2.5002	2.03812	2.07669	2.33103	2.33575	2.41482	2.36053	1.8048	1.95797	1.75777	1.84018	2.07639	1.5538	2.3639	1.99803	1.63639	2.07639	1.85314	1.8553	cubic	high-quality
466	7.003	218.049	w/o MS2:Securinine	971	1078	998	1015.67	1050	1053	1059	1054	906	900	1005	937	1031	943	1119	1031	1053	1032	1007	1030.67	996	1169	1025	1063.33	low SQC correlation	low SQC correlation
73	7.756	106.052	w/o MS2:Serine	0.2675	0.238697	0.263636	0.256611	0.226028	0.213809	0.229446	0.223094	0.123904	0.117465	0.121216	0.120862	0.120663	0.11932	0.11494	0.118308	8.74643	7.47168	3.85772	6.69194	4.01179	4.92633	5.41365	4.78392	cubic	high-quality
74	9.998	106.052	w/o MS2:Serine	0	0	0	0	0	0	0	0	0	0	0	0	0	0	0	0	2322	2073	1949	2114.67	1613	1684	1924	1740.33	not enough SQC	high-quality
75	7.008	106.052	w/o MS2:Serine	0	0	0	0	0	0	0	0	0	0	0	0	0	0	0	0	6.56825	6.6505	8.54878	7.25584	7.42247	6.2139	6.66316	6.76651	linear	low reproducibility
881	6.912	407.155	w/o MS2:Shanzhiside methyl ester	1.88897	2.1088	2.05284	2.01687	1.6441	1.86242	1.7973	1.76794	2.41691	2.34883	2.21425	2.32666	2.00892	2.26564	2.13982	2.13813	2.35198	2.16266	2.14765	2.22076	1.5434	2.1299	2.1299	1.9344	quadratic	high-quality
1010	9.751	521.119	w/o MS2:silybin	0	0	0	0	0	0	0	0	0	0	0	0	0	0	0	0	744	1012	811	855.667	352	1060	483	631.667	not enough SQC	high-quality
831	10.239	380.111	w/o MS2:S-Lactoylglutathione	0	0	0	0	0	0	0	0	601	2351	2404	1785.33	1773	1831	1934	1846	206	340	337	294.333	190	124	0	104.667	not enough SQC	high-quality
832	8.969	380.113	w/o MS2:S-Lactoylglutathione	8208	2250	875	3777.67	881	2017	388	1095.33	405	1989	2288	1560.67	4490	2084	2236	2936.67	1643	2167	1532	1780.67	482	3181	328	1330.33	low SQC correlation	low reproducibility
623	18.328	269.002	w/o MS2:Smenospongine	1.86284	2.07242	1.83727	1.92418	2.42603	2.17547	2.16018	2.25389	1.50813	1.3844	1.17941	1.35732	1.43531	1.05072	1.29766	1.26123	2.2114	1.62823	1.81981	1.88648	1.97466	1.55268	1.72931	1.75221	cubic	high-quality
408	8.155	200.105	w/o MS2:Sorbitol	1.79537	2.06581	2.37454	2.07857	1.49833	1.92341	1.54661	1.65612	2.32419	2.23506	2.63211	2.39712	1.96861	1.82658	2.43592	2.07704	1.92146	2.1126	2.13362	2.0559	2.01068	1.83214	1.77007	1.87096	cubic	high-quality
717	1.374	326.203	w/o MS2:Spegatrine	0	0	0	0	0	0	0	0	0	0	1493	497.667	0	0	0	0	0	0	0	0	0	240	0	80	not enough SQC	low reproducibility
1213	6.538	785.238	w/o MS2:Spinosin B	1481	1583	1475	1513	1228	1360	1475	1354.33	1568	1411	1551	1510	1504	1209	1207	1306.67	1587	1433	1288	1436	1412	1407	1360	1393	low SQC correlation	low SQC correlation
443	8.581	212.098	w/o MS2:SR 57227A	2.71804	2.58937	2.83413	2.71385	2.3579	2.41385	2.08238	2.28471	2.76979	2.58168	2.68727	2.67958	2.97818	2.98448	2.96909	2.97725	2.13622	2.29986	2.03483	2.15697	2.16909	1.65301	1.7551	1.85907	linear	high-quality
444	7.647	212.098	w/o MS2:SR 57227A	3.13624	3.28884	3.31915	3.24807	1.45352	2.43532	2.39916	2.096	3.17226	3.69214	3.0711	3.31183	2.81947	2.86626	3.20337	2.96304	3.42761	3.61185	2.63285	3.2241	2.97433	3.88727	2.92143	3.26101	linear	high-quality
445	8.05	212.099	w/o MS2:SR 57227A	45855	47546	45440	46280.3	44412	48015	47688	46705	44971	44324	43009	44101.3	43630	46631	46150	45470.3	43770	46165	43888	44607.7	46736	46790	44854	46126.7	low SQC correlation	low SQC correlation
447	5.197	212.099	w/o MS2:SR 57227A	7641	8407	8667	8238.33	8432	8562	8947	8647	7585	7972	8063	7873.33	7999	7923	7819	7913.67	8287	8051	7971	8103	8406	7897	7932	8078.33	low SQC correlation	low SQC correlation
448	5.882	212.099	w/o MS2:SR 57227A	6717	6991	7269	6992.33	7341	7770	8290	7800.33	5717	5236	5638	5530.33	5535	5405	5603	5514.33	6853	6427	6440	6573.33	6224	6038	6635	6299	low SQC correlation	low SQC correlation
767	1.703	355.074	w/o MS2:Sulochrin_120096	0.128467	0.147301	0.149131	0.141633	0.20603	0.0722781	0.103385	0.127231	0.357855	0.0245002	0.173833	0.185396	0.144556	0.0756585	0.0145985	0.0782711	0.150046	0.272041	0.0674072	0.163165	0.0750229	0.232434	0.278642	0.195366	linear	high-quality
875	1.673	403.238	w/o MS2:Telocinobufagin	0.354514	0.298721	0.339016	0.33075	0.836118	0.263464	0.339016	0.479532	0.248741	0.304533	0.208723	0.253999	0.281674	0.501594	0.366223	0.383164	0.261914	0.558867	0.364975	0.395252	0.337079	0.368462	0.356451	0.353997	linear	high-quality
312	8.382	175.111	w/o MS2:theanine	1.34809	1.16508	0.918015	1.14373	6.76216	4.8436	5.7617	5.78916	0.860062	0	1.34809	0.736051	1.09188	0.951567	0.698402	0.913948	1.07357	1.41519	1.63176	1.37351	1.59821	1.39689	1.35114	1.44875	linear	high-quality
392	7.641	197.069	w/o MS2:Theanine	2.0238	2.47932	1.90081	2.13464	1.59484	1.48071	1.7247	1.60008	2.93386	2.43603	2.47834	2.61608	2.17039	2.81777	1.86638	2.28485	2.67117	1.86048	2.35929	2.29698	2.19597	1.79259	1.94115	1.97657	linear	high-quality
394	6.191	197.088	w/o MS2:Theanine	1.26952	1.14655	1.2088	1.20829	4.19973	0	4.20339	2.80104	0	0	0	0	0	0	0	0	10.4107	10.211	10.0774	10.233	2.23549	2.30518	3.35108	2.63058	cubic	high-quality
399	10.242	198.1	w/o MS2:THEOBROMINE	12.6816	12.6475	12.6729	12.6673	0	0	0	0	3.44738	4.41217	3.31456	3.7247	3.52732	3.13998	3.24819	3.30516	2.69144	2.65435	2.83925	2.72835	2.47364	2.56672	2.94588	2.66208	quadratic	high-quality
471	8.255	219.029	w/o MS2:THEOBROMINE	2428	2467	2625	2506.67	2726	2971	2716	2804.33	2744	2632	2772	2716	2793	2768	2865	2808.67	2779	2832	3871	3160.67	3593	2620	2842	3018.33	low SQC correlation	low SQC correlation
343	9.164	181.074	w/o MS2:Theophylline	2.01615	2.03377	2.26713	2.10569	1.93727	1.79282	2.32455	2.01821	2.23964	2.11952	2.25292	2.20403	2.19133	2.13155	2.04977	2.12422	2.14879	1.88649	1.91837	1.98455	2.11267	1.69524	1.7609	1.85627	cubic	high-quality
507	9.689	228.058	w/o MS2:Thionin	2.29656	2.06251	2.08496	2.14801	1.6377	1.7451	2.0545	1.81243	2.22923	1.96312	2.44565	2.21267	1.63289	1.69701	2.09458	1.80816	2.17152	2.23404	2.21481	2.20679	2.11061	1.96954	2.09778	2.05931	linear	high-quality
862	19.296	394.908	w/o MS2:Thiophanic acid	1494	1353	1338	1395	642	690	509	613.667	579	1407	1301	1095.67	1214	1284	1249	1249	663	1184	1438	1095	688	1373	888	983	low SQC correlation	low reproducibility
1015	9.167	523.192	w/o MS2:Ticagrelor	2.03534	2.33038	2.31468	2.2268	1.98818	1.99313	2.01047	1.99726	2.35533	2.91593	2.17398	2.48175	2.30293	1.94384	2.12825	2.12501	2.15489	2.24326	1.91324	2.10379	1.78514	1.90104	1.80311	1.82976	quadratic	high-quality
164	5.309	132.068	w/o MS2:TRANS-4-HYDROXYPROLINE	2.3673	2.38532	2.2172	2.32327	2.23521	2.46037	2.10012	2.26523	1.79391	1.99805	2.02807	1.94001	1.75789	1.86596	1.97404	1.86596	2.26223	2.27724	2.27724	2.27224	2.0731	1.67383	1.82694	1.85796	linear	high-quality
258	3.624	159.046	w/o MS2:Unknown (carbon number 10)	3.95222	4.32982	2.99616	3.7594	2.7913	3.63086	3.30949	3.24388	3.16086	3.16086	3.37778	3.23317	2.75916	2.6989	2.83548	2.76452	2.24096	1.79105	2.82343	2.28515	1.79105	2.55831	2.26908	2.20615	linear	high-quality
633	4.462	276.111	w/o MS2:Unknown (carbon number 11)	4.16358	4.3648	3.65013	4.0595	7.00492	6.0925	8.21223	7.10321	0.29446	0.414193	0.723202	0.477285	0.267529	0.303493	0.279467	0.283496	0.82234	0.63473	0.785813	0.747628	0.415762	0.39388	0.352157	0.387266	quadratic	high-quality
550	1.661	241.078	w/o MS2:Unknown (carbon number 11)	0.195046	0.0503766	0.145329	0.130251	0.38127	0.134948	0.168685	0.228301	0.227366	0.338177	0.0882353	0.217926	0.172145	0.235061	0.299701	0.235636	0.0119007	0.110399	0.121107	0.0811357	0.401277	0.335099	0.0195959	0.251991	linear	high-quality
552	3.074	242.152	w/o MS2:Unknown (carbon number 11)	4.01816	3.13387	3.25177	3.46793	3.36406	3.43144	3.08333	3.29294	0	0	0	0	0	0	0	0	4.04342	2.83068	2.47977	3.11796	3.6869	2.80261	2.5668	3.01877	linear	high-quality
451	1.819	213.151	w/o MS2:Unknown (carbon number 12)	1.67697	1.22605	1.67281	1.52528	0.909255	1.2879	1.1672	1.12145	1.34588	1.80795	1.31487	1.48957	1.16418	1.51947	1.79942	1.49436	1.10257	1.5628	1.06054	1.24197	0.883258	1.07159	0.931006	0.961952	cubic	high-quality
355	7.949	189.126	w/o MS2:Unknown (carbon number 13)	1.9706	1.8894	1.78969	1.88323	6.28952	6.4802	6.89403	6.55458	0.226945	0.33721	0.160437	0.241531	0	0.443053	0	0.147684	3.19661	1.63784	1.78574	2.20673	1.97879	1.35002	1.80551	1.71144	quadratic	high-quality
491	1.9	225.153	w/o MS2:Unknown (carbon number 13)	1.73654	1.63617	1.62118	1.66463	1.44916	1.15279	1.24327	1.28174	1.65652	1.46584	1.64629	1.58955	1.29393	0.918544	1.51779	1.24342	1.18604	1.141	1.13516	1.15406	1.27332	0.965705	0.795704	1.01158	cubic	high-quality
508	3.107	228.136	w/o MS2:Unknown (carbon number 15)	4.89531	4.80144	3.04742	4.24806	4.22744	3.89892	3.18577	3.77071	0	0	0	0	0	0	4.95104	1.65035	5.1769	2.88005	2.70527	3.58741	4.27798	2.50181	3.04742	3.27574	cubic	high-quality
670	1.374	296.229	w/o MS2:Unknown (carbon number 17)	0	0	0	0	0	0	0	0	0	0	1937	645.667	0	0	0	0	0	0	0	0	0	183	0	61	not enough SQC	high-quality
697	6.886	313.145	w/o MS2:Unknown (carbon number 18)	0.0369452	0.698193	0.437702	0.390947	2.2912	2.59678	2.58175	2.48991	0.923619	0.0169074	0.998761	0.646429	0.337513	0.522862	0.0219168	0.294097	4.16474	4.22986	2.64186	3.67882	3.75897	2.712	3.68383	3.38493	linear	high-quality
977	9.167	487.169	w/o MS2:Unknown (carbon number 18)	1.84972	2.12351	2.46684	2.14669	2.3307	1.74709	2.17527	2.08436	2.59293	2.24247	2.29778	2.37773	2.1481	1.95161	1.99234	2.03068	1.79587	1.90402	1.73784	1.81258	1.63921	1.67345	1.70097	1.67121	quadratic	high-quality
695	7.719	311.129	w/o MS2:Unknown (carbon number 19)	354	360	200	304.667	1084	1510	1418	1337.33	104	0	0	34.6667	0	120	90	70	522	564	743	609.667	735	656	766	719	not enough SQC	high-quality
771	7.287	357.136	w/o MS2:Unknown (carbon number 20)	893	689	730	770.667	1225	1187	1303	1238.33	139	215	261	205	264	142	76	160.667	309	264	254	275.667	196	207	142	181.667	not enough SQC	high-quality
772	6.163	358.138	w/o MS2:Unknown (carbon number 20)	1214	1078	1112	1134.67	2125	1790	1674	1863	1312	1277	1370	1319.67	1509	1193	1230	1310.67	578	718	764	686.667	1217	844	1110	1057	low SQC correlation	low SQC correlation
773	9.575	358.138	w/o MS2:Unknown (carbon number 20)	1.44197	2.0701	2.11596	1.87601	2.28386	1.78487	2.11899	2.06257	2.23329	2.4602	2.47874	2.39074	1.77205	2.05628	1.75014	1.85949	2.4167	2.30443	2.61934	2.44682	2.77679	1.96525	2.48211	2.40805	linear	high-quality
774	7.309	358.138	w/o MS2:Unknown (carbon number 20)	2.15756	1.78023	2.13786	2.02522	1.75266	1.86647	1.70363	1.77425	2.71917	2.67977	2.68065	2.69319	2.07307	2.02711	2.05031	2.05017	2.45303	2.40663	2.34097	2.40021	1.87347	2.17725	2.21227	2.08767	linear	high-quality
775	7.718	358.139	w/o MS2:Unknown (carbon number 20)	2.83918	2.69471	2.96106	2.83165	2.33637	2.53657	3.03323	2.63539	3.28674	3.63094	3.5567	3.49146	3.41482	2.99214	2.86067	3.08921	1.90113	1.93354	1.8971	1.91059	1.83128	1.80689	1.75175	1.79664	quadratic	high-quality
776	8.43	358.139	w/o MS2:Unknown (carbon number 20)	2.21295	2.15661	2.05946	2.14301	1.84239	1.81877	1.80635	1.8225	2.47912	2.43769	2.58807	2.50163	2.33475	2.05346	2.18167	2.18996	1.91012	1.98904	2.15164	2.01693	1.77279	1.83244	1.85129	1.81884	linear	high-quality
777	10.297	358.139	w/o MS2:Unknown (carbon number 20)	1.99323	2.38656	2.84997	2.40992	2.79969	2.38656	3.02532	2.73719	1.86591	2.633	2.20949	2.23613	1.46329	1.72635	2.03755	1.7424	1.93518	1.7742	2.05861	1.92266	2.0797	1.66511	2.13615	1.96032	quadratic	high-quality
898	9.763	415.109	w/o MS2:Unknown (carbon number 21)	0	0	0	0	0	0	0	0	0	0	0	0	0	0	0	0	123.652	134.208	142.624	133.494	138.573	122.236	135.742	132.184	cubic	high-quality
1129	1.994	652.419	w/o MS2:Unknown (carbon number 35)	0	0	0	0	0	0	0	0	0	0	0.333924	0.111308	0	0	0	0	0	0	0	0	0	0	1.76483	0.588277	linear	high-quality
14	8.587	85.0307	w/o MS2:Unknown (carbon number 4)	2.40095	37.5667	2.50653	14.1581	1.53626	1.41069	1.54604	1.49766	2.89512	3.19584	2.9132	3.00139	2.42626	2.38549	2.70373	2.50516	1.80183	37.2404	1.46633	13.5028	1.30382	5.20012	1.15916	2.55437	quadratic	high-quality
15	9.445	85.0309	w/o MS2:Unknown (carbon number 4)	0.00858971	0.00718731	0.00911561	0.00829754	0.00788851	0.0166535	0.00823911	0.010927	0.00999211	7.03119	0.00823911	2.34981	5.69333	0.00692436	6.78973	4.16333	0.00648611	0.0147252	6.60467	2.20863	0.119818	6.26941	0.00894031	2.13272	linear	low reproducibility
16	9.166	85.0311	w/o MS2:Unknown (carbon number 4)	2.02987	2.03423	2.0718	2.0453	2.09743	1.74579	2.03035	1.95786	2.55771	2.33715	2.49504	2.4633	1.81808	2.05174	2.23669	2.0355	2.3747	2.14055	2.16195	2.22573	2.18174	2.03108	1.85068	2.02117	quadratic	high-quality
17	8.128	85.0312	w/o MS2:Unknown (carbon number 4)	2.08728	2.28569	2.20466	2.19254	1.72381	1.6872	1.66215	1.69105	2.65123	2.40114	2.43133	2.49457	2.17412	2.14135	2.28234	2.19927	2.14914	2.25008	2.13411	2.17778	1.82129	1.96417	1.93325	1.90623	quadratic	high-quality
18	5.157	85.0313	w/o MS2:Unknown (carbon number 4)	2.46216	2.39544	2.00454	2.28738	1.91698	1.7554	2.26201	1.97813	2.32873	2.51949	2.3058	2.38467	2.26514	2.07438	1.90343	2.08098	2.37981	2.10461	1.95138	2.14526	1.63865	2.00662	1.48334	1.70954	linear	high-quality
52	6.554	100.078	w/o MS2:Unknown (carbon number 5)	1022	1000	1170	1064	1176	1019	981	1058.67	1051	1134	1068	1084.33	1075	934	928	979	1051	1233	1182	1155.33	900	889	926	905	low SQC correlation	low SQC correlation
94	7.99	114.056	w/o MS2:Unknown (carbon number 5)	1.54213	1.98597	1.86118	1.79643	2.58452	3.06565	3.16919	2.93979	1.74058	2.17056	1.88343	1.93152	1.51966	1.62362	1.86911	1.6708	1.82193	1.84699	1.77405	1.81432	1.91392	1.55202	1.73756	1.7345	quadratic	high-quality
95	5.416	114.057	w/o MS2:Unknown (carbon number 5)	3.14929	3.35546	3.37857	3.29444	2.28071	1.89032	3.0361	2.40238	1.05928	0.883712	0.861767	0.934918	0.405532	0.487539	0.883134	0.592068	3.13023	3.66674	3.57145	3.45614	2.7999	2.97373	2.84956	2.8744	linear	high-quality
99	9.57	115.041	w/o MS2:Unknown (carbon number 5)	0	0	0	0	0	73	0	24.3333	0	0	0	0	142	1992	2061	1398.33	2163	2616	2623	2467.33	3412	2835	2241	2829.33	not enough SQC	low reproducibility
100	6.19	115.041	w/o MS2:Unknown (carbon number 5)	347	524	354	408.333	116	88	74	92.6667	75	0	73	49.3333	114	85	0	66.3333	1474	1244	1466	1394.67	978	1068	1152	1066	not enough SQC	high-quality
101	9.17	115.042	w/o MS2:Unknown (carbon number 5)	1.66145	1.46632	1.77619	1.63465	1.79751	2.15829	1.77353	1.90978	2.07916	2.10133	2.1462	2.1089	2.1995	1.93706	2.03535	2.0573	2.08358	1.74185	2.15224	1.99256	1.60685	1.96238	1.89672	1.82198	quadratic	high-quality
102	8.12	115.042	w/o MS2:Unknown (carbon number 5)	1.65107	1.68676	1.78449	1.70744	1.35336	1.31708	1.5821	1.41751	2.01127	1.99001	2.03112	2.0108	2.05293	1.82612	1.9713	1.95012	1.67633	1.82582	1.74272	1.74829	1.54164	1.64515	1.85781	1.68153	cubic	high-quality
19	7.725	86.0988	w/o MS2:Unknown (carbon number 5)	0.737091	0.391434	0.369423	0.499316	0.405036	0.386675	0.400952	0.397554	0.378346	0.106491	0.127816	0.204218	0.399762	0.373587	0.395897	0.389749	4.70652	3.52148	4.48718	4.2384	4.85579	4.98984	6.23885	5.36149	linear	high-quality
153	12.569	130.052	w/o MS2:Unknown (carbon number 5)	3.03548	3.10955	2.74793	2.96432	1.5566	2.79408	2.52865	2.29311	2.96652	3.10827	3.15048	3.07509	2.4122	2.94888	2.29083	2.55064	2.65008	2.94725	2.60987	2.73573	1.19609	2.48013	2.76375	2.14666	cubic	high-quality
157	8.976	130.053	w/o MS2:Unknown (carbon number 5)	311	534	834	559.667	548	423	723	564.667	767	634	581	660.667	272	498	541	437	555	340	573	489.333	728	346	400	491.333	not enough SQC	high-quality
188	5.111	138.058	w/o MS2:Unknown (carbon number 6)	2.54007	2.31996	2.97433	2.61145	2.11968	2.26246	1.86983	2.08399	1.84207	2.45877	2.5242	2.27501	2.24659	2.47463	2.35962	2.36028	2.15141	2.10184	2.3041	2.18578	1.96898	2.1871	1.90949	2.02186	linear	high-quality
203	9.167	145.053	w/o MS2:Unknown (carbon number 6)	2.02058	2.07374	2.01504	2.03645	1.83995	1.818	1.80561	1.82119	2.36201	2.38437	2.35084	2.36574	1.89976	2.02717	2.09274	2.00656	2.0559	2.00724	2.06317	2.0421	1.97276	1.90628	1.91923	1.93275	quadratic	high-quality
204	8.139	145.053	w/o MS2:Unknown (carbon number 6)	1.97861	2.05127	1.92913	1.98634	1.55475	1.60112	1.587	1.58096	2.2992	2.19663	2.30818	2.268	1.93139	2.03029	2.17372	2.04513	2.00804	2.10112	1.95301	2.02072	1.72738	1.80029	1.86912	1.79893	quadratic	high-quality
205	5.152	145.053	w/o MS2:Unknown (carbon number 6)	2.36551	1.99666	1.88993	2.08403	1.98506	2.15432	2.00014	2.0465	2.119	2.14715	2.14874	2.1383	1.95462	2.27956	2.05183	2.09534	2.23225	2.22739	2.07335	2.17766	1.65091	1.74915	1.74915	1.71641	cubic	high-quality
206	8.616	145.053	w/o MS2:Unknown (carbon number 6)	2.23699	2.25613	2.31004	2.26772	1.64823	1.49212	1.65714	1.59917	2.85511	2.77379	2.96556	2.86482	2.39984	2.60486	2.58508	2.52993	1.67149	1.72541	1.56365	1.65352	1.26949	1.39603	1.28014	1.31522	linear	high-quality
78	8.715	109.03	w/o MS2:Unknown (carbon number 6)	3.82069	2.34707	2.32672	2.83149	1.06401	1.33573	3.9086	2.10278	3.12886	2.74488	2.47582	2.78319	2.67385	2.80035	2.84479	2.773	1.93687	0.898763	1.27374	1.36979	1.01722	0.860223	1.01359	0.963675	cubic	high-quality
79	8.141	109.031	w/o MS2:Unknown (carbon number 6)	2.16935	2.45363	2.18946	2.27081	1.76991	1.8668	2.27264	1.96979	2.59165	2.2571	2.63827	2.49567	2.51304	1.9125	2.17118	2.19891	2.21597	2.29732	2.22694	2.24674	2.30738	2.22054	2.35034	2.29275	linear	high-quality
80	9.164	109.031	w/o MS2:Unknown (carbon number 6)	2.07378	2.00486	1.81317	1.96394	1.93917	1.85409	2.2224	2.00522	2.59824	1.91548	2.7027	2.40547	1.9144	1.96609	1.85948	1.91332	1.85948	1.89609	2.03071	1.92876	1.88963	1.84655	1.60533	1.7805	linear	high-quality
81	5.104	109.031	w/o MS2:Unknown (carbon number 6)	2.12784	1.82341	1.65785	1.8697	1.55359	1.58685	2.20941	1.78328	1.57912	1.52588	2.69449	1.93317	1.33959	1.48381	1.43064	1.41801	1.75983	2.01385	1.95521	1.90963	1.58943	1.35565	1.32365	1.42291	quadratic	high-quality
82	8.571	109.032	w/o MS2:Unknown (carbon number 6)	1248	1209	1203	1220	812	932	940	894.667	1588	1358	1250	1398.67	1326	1385	1408	1373	1103	717	908	909.333	787	692	785	754.667	low SQC correlation	low SQC correlation
381	6.56	196.047	w/o MS2:Unknown (carbon number 6)	2.40943	2.02537	1.37543	1.93674	1.8038	1.4739	2.00321	1.7603	2.43158	2.5793	1.88012	2.297	2.59407	2.43405	1.86781	2.29864	2.45374	1.90474	1.86535	2.07461	2.21494	1.73979	1.7521	1.90227	linear	high-quality
143	8.617	127.042	w/o MS2:Unknown (carbon number 6)	2.01946	2.17926	1.93773	2.04548	1.39467	1.36583	1.47692	1.41247	3.04672	2.7957	2.79943	2.88062	2.38331	2.27407	2.67049	2.44262	1.32464	1.58596	1.52254	1.47771	1.21365	1.18911	1.06775	1.15684	quadratic	high-quality
144	5.145	127.042	w/o MS2:Unknown (carbon number 6)	2.43746	2.54009	2.148	2.37518	1.88606	2.04413	2.20351	2.04457	2.28794	2.39656	2.55211	2.4122	1.75231	2.29979	1.9375	1.99653	2.48358	1.90596	2.21194	2.20049	1.57865	1.93584	2.22374	1.91274	quadratic	high-quality
145	9.167	127.042	w/o MS2:Unknown (carbon number 6)	2.07285	2.03537	2.09968	2.0693	1.76005	1.83794	1.98879	1.86226	2.49937	2.48242	2.49002	2.49061	1.89196	2.09665	2.04121	2.00994	2.11111	2.08024	2.11988	2.10374	1.98953	1.84213	1.9197	1.91712	cubic	high-quality
146	8.127	127.042	w/o MS2:Unknown (carbon number 6)	2.08181	2.22441	2.24268	2.18297	1.68648	1.784	1.63427	1.70158	2.52218	2.41563	2.27385	2.40388	2.09323	2.09458	2.21111	2.13298	2.05587	2.18326	2.02745	2.08886	2.0019	1.87812	1.87114	1.91705	quadratic	high-quality
248	1.788	157.09	w/o MS2:Unknown (carbon number 8)	0	0.0261401	0	0.00871337	0.00683252	0.216541	0.121805	0.115059	0.111278	0.203008	0.138346	0.150877	0.114286	0.132331	0.204511	0.150376	0.0132684	0.197763	0.186466	0.132499	0.166917	0.159398	0.141353	0.15589	linear	high-quality
301	2.972	171.069	w/o MS2:Unknown (carbon number 8)	1.17886	1.46103	2.04142	1.56044	1.39958	2.06396	1.53689	1.66681	1.84573	2.1933	1.87123	1.97009	2.17411	1.36907	2.45263	1.9986	2.97434	2.46873	1.73757	2.39355	1.41319	1.49196	2.08281	1.66265	quadratic	high-quality
421	10.242	203.056	w/o MS2:Unknown (carbon number 8)	473	688	826	662.333	240	75	82	132.333	36241	51996	48665	45634	47654	50828	48438	48973.3	32961	30631	32430	32007.3	28331	29098	27190	28206.3	low SQC correlation	low SQC correlation
368	7.437	194.052	w/o MS2:Unknown (carbon number 9)	1.68157	2.08311	2.00229	1.92232	1.64542	1.96967	1.5411	1.71873	2.31759	2.51985	2.75445	2.53063	2.47775	2.5063	2.06176	2.3486	2.01684	2.04174	2.00991	2.02283	1.78278	1.73719	1.7724	1.76413	cubic	high-quality
90	5.798	113.037	w/o MS2:Uracil	0.609897	0.536477	0.626995	0.591123	0.454004	0.434895	0.243801	0.377567	0.242795	0	0.282019	0.174938	0.299117	0	0.291071	0.19673	6.73095	5.60249	5.53209	5.95518	4.93869	5.41743	4.58466	4.98026	linear	high-quality
1060	10.919	567.057	w/o MS2:Uridine-5'-diphosphogalactose disodium salt	0	0	0	0	1150	979	924	1017.67	0	0	0	0	0	0	0	0	0	0	0	0	0	0	0	0	not enough SQC	high-quality
927	2.124	432.285	w/o MS2:veratramine	0.843086	0.0565723	0.143765	0.347808	1.3059	1.17824	1.89813	1.46076	1.01338	0.464686	1.83948	1.10585	2.07928	0.961854	1.29295	1.44469	0.753924	1.13501	0.180597	0.689842	0.168355	0.491379	1.53095	0.730227	quadratic	high-quality
1011	1.669	521.124	w/o MS2:verproside	6.16517	6.10746	6.19887	6.15717	6.07723	6.28826	6.20262	6.18937	1.25967	6.13708	6.23826	4.54501	6.31246	6.15651	6.10696	6.19198	6.23918	6.13513	6.18709	6.18713	6.15168	6.08788	6.23	6.15652	cubic	high-quality
21	7.753	88.0416	w/o MS2:Vinyl Carbamate	0.137434	0.0806024	0.117818	0.111952	0.095436	0.0736088	0.110661	0.0932351	6.41956	6.41781	6.41984	6.41907	6.41643	6.41888	6.41785	6.41772	3.34046	3.08388	2.66658	3.03031	3.34466	2.85787	3.07907	3.09387	cubic	high-quality
551	4.781	242.101	w/o MS2:Zeatin	3.21587	1.72302	2.13185	2.35691	4.95649	5.29099	6.10246	5.44998	0	0	0	0	0	0	0	0	2.64598	2.39821	2.52829	2.52416	2.71412	3.07959	2.85659	2.88344	linear	high-quality
236	6.111	153.043	Xanthine	25.4304	21.1582	20.8101	22.4662	26.519	25.1013	29.7278	27.116	0	0	0	0	0	0	0	0	1.68541	1.59441	1.36979	1.54987	1.66706	1.30316	1.83992	1.60338	cubic	high-quality

## Sheet: Processed HILIC-
Alignment ID	Average Rt(min)	Average Mz	Metabolite name	Adduct type	DpqqF_1	DpqqF_2	DpqqF_3		DpqqF_Arg_1	DpqqF_Arg_2	DpqqF_Arg_3		Mock_1	Mock_2	Mock_3		Mock_Arg_1	Mock_Arg_2	Mock_Arg_3		WCS417_1	WCS417_2	WCS417_3		WCS417_Arg_1	WCS417_Arg_2	WCS417_Arg_3		MRC_notes	quality_notes
279	5.475	194.051	w/o MS2:N-Acetyl Mesalazine	[M+Cl]-	2195792	2212222	2210536	2.20618e+06	2200498	2175566	2209485	2195183	2230530	2226928	2269728	2.2424e+06	2187512	2195096	2232832	2.20515e+06	2174936	2235016	2199212	2.20305e+06	2167971	2186174	2204464	2186203	low SQC correlation	low SQC correlation
280	5.496	194.066	w/o MS2:GLUCOSAMINATE	[M-H]-	267493	255482	147602	223526	151014	181825	61563	131467	135024	241676	138618	171773	214651	224186	95575	178137	75478	139223	144633	119778	193199	297856	45928	178994	low SQC correlation	low reproducibility
325	7.194	209.95	Unknown	[M-H]-	53968	40752	52802	49174	41237	47636	33988	40953.7	54169	49961	40759	48296.3	51948	44668	35106	43907.3	44604	45212	35787	41867.7	41527	54142	31933	42534	low SQC correlation	low SQC correlation
337	8.084	215.032	5-Methoxypsoralen	[M-H]-	25820	26905	27016	26580.3	26778	27102	27019	26966.3	26580	26873	24567	26006.7	26022	26482	25983	26162.3	26447	24675	26001	25707.7	26453	26053	27257	26587.7	low SQC correlation	low SQC correlation
88	22.35	116.959	Unknown	[M-H]-	24720	26152	26277	25716.3	26134	26009	24476	25539.7	25081	27419	25883	26127.7	26543	26285	25150	25992.7	26677	27186	25218	26360.3	25565	26051	23995	25203.7	low SQC correlation	low SQC correlation
324	6.777	209.95	Unknown	[M-H]-	21164	16438	20964	19522	19376	21221	15324	18640.3	22308	19742	16195	19415	21654	18924	13224	17934	18184	17309	15276	16923	16866	20716	14063	17215	low SQC correlation	low SQC correlation
153	7.291	146.966	Unknown	[M-H]-	12543	11915	10932	11796.7	10400	9574	10212	10062	11460	12128	12062	11883.3	12691	11415	11069	11725	8077	7349	8014	7813.33	8297	8329	7727	8117.67	low SQC correlation	low SQC correlation
547	9.246	404.105	w/o MS2:NCGC00385443-01!(2S)-3-(3,4-dihydroxyphenyl)-2-[[(E)-3-(3,4-dihydroxyphenyl)prop-2-enoyl]amino]propanoic acid	[M-H]-	10775	11212	12532	11506.3	17384	15561	15032	15992.3	17730	16779	19127	17878.7	16179	18239	18732	17716.7	1852	1477	1591	1640	976	1046	1052	1024.67	low SQC correlation	low SQC correlation
339	8.654	215.033	w/o MS2:5-Methoxypsoralen	[M+Cl]-	10638	10912	11915	11155	11392	10984	11932	11436	10772	11282	10871	10975	10886	11577	11246	11236.3	11112	11034	11094	11080	11521	12032	11482	11678.3	low SQC correlation	low SQC correlation
345	8.102	217.032	w/o MS2:4,4`-Thiodiphenol	[M+Na-2H]-	8394	9179	8836	8803	9265	8902	9514	9227	8483	8903	8573	8653	8876	8847	8485	8736	8786	9277	8649	8904	8782	9110	9185	9025.67	low SQC correlation	low SQC correlation
329	7.174	211.946	Unknown	[M-H]-	8059	5806	7814	7226.33	5972	7398	5058	6142.67	7920	7588	6095	7201	8073	6737	4963	6591	6417	6958	5422	6265.67	6083	7690	4988	6253.67	low SQC correlation	low SQC correlation
328	7.201	210.95	w/o MS2:PFSA-unsaturated	[M-H]-	7399	5417	6599	6471.67	5662	6877	4764	5767.67	7256	7082	5768	6702	6846	6565	4847	6086	6161	5742	5326	5743	5755	7176	4584	5838.33	low SQC correlation	low SQC correlation
283	5.501	194.239	Unknown	[M-H]-	6214	7086	8234	7178	6578	8255	6565	7132.67	7605	7766	8070	7813.67	6903	8965	7141	7669.67	7099	6927	6415	6813.67	8449	6231	7474	7384.67	low SQC correlation	low SQC correlation
9	22.487	72.97	Unknown	[M-H]-	5421	5171	5691	5427.67	5329	5294	5564	5395.67	5249	5644	5765	5552.67	5635	5526	4136	5099	5674	5008	5560	5414	5581	5790	5361	5577.33	low SQC correlation	low SQC correlation
8	22.302	72.9697	Unknown	[M-H]-	4998	4874	5691	5187.67	5149	5225	5018	5130.67	5085	4972	5765	5274	5635	5526	6047	5736	5053	5929	4905	5295.67	5581	5790	5361	5577.33	low SQC correlation	low SQC correlation
344	8.666	217.031	w/o MS2:4,4`-Thiodiphenol	[M-H]-	3762	3921	3896	3859.67	3952	3828	3933	3904.33	3508	3481	3967	3652	3667	3957	3753	3792.33	3789	3886	4014	3896.33	3652	3798	3685	3711.67	low SQC correlation	low SQC correlation
102	6.869	124.985	Unknown	[M-H]-	3692	3615	3783	3696.67	3986	3788	4140	3971.33	3461	3856	3484	3600.33	3599	3560	3996	3718.33	2746	2504	2835	2695	2390	2725	2464	2526.33	low SQC correlation	low SQC correlation
556	1.51	421.225	Unknown	[M-H]-	3637	0	0	1212.33	0	0	0	0	0	0	0	0	0	0	0	0	0	0	0	0	0	0	0	0	not enough SQC	low reproducibility
291	5.491	194.603	Unknown	[M-H]-	3561	3357	4711	3876.33	3819	4360	3420	3866.33	4052	3684	3954	3896.67	4896	3720	3675	4097	2457	3986	3836	3426.33	3590	3569	3452	3537	low SQC correlation	low SQC correlation
494	8.793	367.107	5-O-Caffeoylquinic acid methyl ester	[M-H]-	3420	3562	3426	3469.33	3763	4198	3766	3909	3004	2892	3153	3016.33	2648	3075	3709	3144	3675	3671	3250	3532	3411	3641	3735	3595.67	low SQC correlation	low SQC correlation
107	7.12	126.905	Unknown	[M-H]-	3323	3045	3235	3201	3220	3319	3307	3282	1639	1261	1771	1557	1526	1732	1568	1608.67	835	791	683	769.667	745	840	837	807.333	low SQC correlation	low SQC correlation
330	6.816	211.949	Unknown	[M-H]-	3289	2178	3296	2921	2425	2922	2122	2489.67	3210	2410	2657	2759	2747	2887	2022	2552	2786	2875	2120	2593.67	2532	2990	2173	2565	low SQC correlation	low SQC correlation
462	9.171	341.13	w/o MS2:coniferin	[M-H]-	3280	0	0	1093.33	0	812	0	270.667	5524	3644	4188	4452	0	0	636	212	5014	0	2968	2660.67	0	0	0	0	not enough SQC	low reproducibility
320	22.239	198.905	Unknown	[M-H]-	3195	3412	3255	3287.33	3319	3510	3125	3318	3320	3737	3388	3481.67	3695	3363	3785	3614.33	3424	3352	3190	3322	3532	3339	3579	3483.33	low SQC correlation	low SQC correlation
319	22.365	198.904	Unknown	[M-H]-	3195	3412	3040	3215.67	3362	3510	3125	3332.33	3570	3737	3388	3565	3695	3522	3785	3667.33	3424	3352	3108	3294.67	3532	3339	3579	3483.33	low SQC correlation	low SQC correlation
294	5.493	194.772	Unknown	[M-H]-	3018	3987	3668	3557.67	3344	3489	3364	3399	3744	3668	3942	3784.67	3440	4489	3530	3819.67	3391	3706	3274	3457	3216	3344	3274	3278	low SQC correlation	low reproducibility
290	5.498	194.54	Unknown	[M-H]-	3016	3125	2804	2981.67	2899	3288	1892	2693	3520	2884	3722	3375.33	2819	3764	2186	2923	1915	3443	2301	2553	1978	2344	3306	2542.67	low SQC correlation	low reproducibility
101	7.224	124.985	Unknown	[M-H]-	3012	3093	4166	3423.67	3308	3885	3299	3497.33	3563	3394	3993	3650	3682	3314	4102	3699.33	2275	2427	2324	2342	2349	2278	2259	2295.33	low SQC correlation	low SQC correlation
552	5.323	411.086	w/o MS2:Gangaleoidin	[M-H]-	2927	3105	2730	2920.67	2842	2662	2826	2776.67	2810	2847	2836	2831	2960	3029	2899	2962.67	2668	2807	3052	2842.33	2784	3199	3037	3006.67	low SQC correlation	low SQC correlation
35	6.668	89.0253	w/o MS2:3-Hydroxypropanoic acid	[M-H]-	2898	4310	1278	2828.67	12581	13236	13114	12977	2397	1580	962	1646.33	1150	819	2354	1441	2973	2078	3255	2768.67	2573	2088	1804	2155	low SQC correlation	low SQC correlation
553	5.678	411.088	Unknown	[M-H]-	2792	3046	3223	3020.33	2834	3061	2890	2928.33	2746	2790	3285	2940.33	3079	3032	3392	3167.67	2919	2805	2834	2852.67	2670	3034	3132	2945.33	low SQC correlation	low SQC correlation
492	8.114	367.106	5-O-Caffeoylquinic acid methyl ester	[M-H]-	2613	2488	2656	2585.67	2348	2685	2534	2522.33	2396	2362	2382	2380	2440	2252	2367	2353	2306	2668	2411	2461.67	2287	2465	2184	2312	low SQC correlation	low SQC correlation
277	5.502	194.022	Unknown	[M-H]-	2256	2702	1958	2305.33	2225	2671	3214	2703.33	3404	3565	2766	3245	2730	2722	2404	2618.67	2152	1711	2373	2078.67	2719	1342	1210	1757	low SQC correlation	low SQC correlation
406	6.868	273.076	w/o MS2:C15H14O5	[M-H]-	2049	1952	2007	2002.67	1747	1919	1822	1829.33	2350	2192	2044	2195.33	1888	2178	2016	2027.33	2173	2107	1900	2060	1724	2083	1853	1886.67	low SQC correlation	low SQC correlation
259	6.811	183.038	Unknown	[M-H]-	1977	2014	1999	1996.67	1931	1885	1492	1769.33	1776	1920	2007	1901	2069	2084	1899	2017.33	1260	1147	1358	1255	1073	1168	1206	1149	low SQC correlation	low SQC correlation
544	9.553	402.088	w/o MS2:4-Methylpentyl glucosinolate	[M-H]-	1950	2100	2273	2107.67	3162	2714	2850	2908.67	3643	3771	4299	3904.33	3284	3383	3585	3417.33	0	0	0	0	0	0	0	0	not enough SQC	low reproducibility
440	4.671	308.999	Unknown	[M-H]-	1919	2039	2225	2061	1729	1730	1700	1719.67	1968	1927	1932	1942.33	1872	1937	1823	1877.33	1792	1910	1766	1822.67	2069	1987	1814	1956.67	low SQC correlation	low SQC correlation
297	5.493	194.858	Unknown	[M-H]-	1867	2322	2396	2195	2348	3276	2306	2643.33	2954	2510	2549	2671	2249	2850	3102	2733.67	2504	2424	2310	2412.67	3164	2644	2333	2713.67	low SQC correlation	low SQC correlation
260	7.278	183.038	Unknown	[M-H]-	1859	2014	2010	1961	2036	1899	1926	1953.67	2285	1887	2397	2189.67	2300	2249	2319	2289.33	1429	1385	1531	1448.33	1613	1424	1667	1568	low SQC correlation	low SQC correlation
548	9.34	405.106	w/o MS2:Shanzhiside methyl ester	[M-H]-	1775	1528	1889	1730.67	2313	2172	2214	2233	2502	2556	2672	2576.67	2401	2726	2676	2601	333	160	223	238.667	75	73	235	127.667	low SQC correlation	low SQC correlation
415	10.584	283.055	w/o MS2:PFSM-amine	[M-H]-	1717	1534	1934	1728.33	1914	1935	2083	1977.33	2060	2066	2192	2106	2092	1998	2060	2050	1818	1522	1692	1677.33	1673	1705	1850	1742.67	low SQC correlation	low SQC correlation
299	5.493	194.95	Unknown	[M-H]-	1706	1650	1625	1660.33	2013	1759	1590	1787.33	1147	2010	2020	1725.67	1866	1879	1730	1825	1861	1800	1582	1747.67	1577	1737	1384	1566	low SQC correlation	low SQC correlation
92	22.381	118.958	Unknown	[M-H]-	1704	1696	2015	1805	2073	2138	2103	2104.67	1800	1946	1847	1864.33	2130	2061	2081	2090.67	1918	1977	2054	1983	2058	1928	1939	1975	low SQC correlation	low SQC correlation
110	7.543	129.019	w/o MS2:2-METHYLMALEATE	[M-H]-	1589	1151	882	1207.33	112	74	76	87.3333	0	0	0	0	0	84	0	28	7954	8480	8546	8326.67	8040	8214	7316	7856.67	low SQC correlation	low SQC correlation
449	8.852	321.08	w/o MS2:Vulpinic Acid	[M-H]-	1524	1335	1278	1379	1310	1185	1403	1299.33	1450	1481	1240	1390.33	1055	1320	1141	1172	1292	1177	1353	1274	1164	1075	1118	1119	low SQC correlation	low SQC correlation
600	8.813	547.168	w/o MS2:NCGC00385221-01_C23H32O15_alpha-D-Glucopyranoside, beta-D-fructofuranosyl 6-O-[(2E)-3-(4-hydroxy-3,5-dimethoxyphenyl)-1-oxo-2-propen-1-yl]-	[M-H]-	1518	1526	1289	1444.33	1523	1566	1416	1501.67	1347	1331	1084	1254	1053	1353	1409	1271.67	1507	1548	1296	1450.33	1290	1151	1388	1276.33	low SQC correlation	low SQC correlation
275	5.496	193.98	Unknown	[M-H]-	1501	890	1446	1279	1445	1016	1323	1261.33	989	1571	1329	1296.33	1349	1571	984	1301.33	1072	1018	1508	1199.33	964	1775	549	1096	low SQC correlation	low SQC correlation
511	8.898	381.101	w/o MS2:9-[[3-methyl-3-[(4-methyl-5-oxo-2H-furan-2-yl)methyl]oxiran-2-yl]methoxy]furo[3,2-g]chromen-7-one	[M-H]-	1492	1738	1543	1591	1370	1393	1322	1361.67	1670	1835	1644	1716.33	1638	1360	1592	1530	1262	1134	1403	1266.33	1327	1522	1026	1291.67	low SQC correlation	low SQC correlation
419	8.068	291.069	w/o MS2:methyl (1S,4S,8R,11S,14S)-11-ethyl-12-oxo-7,9,13-trioxatetracyclo[6.5.1.0?,??.0?,??]tetradeca-2,5-diene-5-carboxylate	[M-H]-	1472	1368	1504	1448	1312	1366	1357	1345	1467	1437	1580	1494.67	1288	1531	1327	1382	1376	1406	1456	1412.67	1402	1472	1257	1377	low SQC correlation	low SQC correlation
434	22.313	300.859	Unknown	[M-H]-	1466	1246	1595	1435.67	1250	1537	1287	1358	1506	1478	1490	1491.33	1342	1361	1466	1389.67	1520	1450	1320	1430	1382	1317	1232	1310.33	low SQC correlation	low SQC correlation
83	3.266	115.041	w/o MS2:Ketoisovaleric acid	[M-H]-	1428	1618	1768	1604.67	376	463	414	417.667	0	0	0	0	0	0	0	0	392	656	507	518.333	578	556	183	439	not enough SQC	high-quality
470	22.302	350.868	Unknown	[M+K-2H]-	1416	1485	1215	1372	1086	982	1018	1028.67	1580	1422	1625	1542.33	1572	1496	1243	1437	1332	1323	1290	1315	960	1150	1056	1055.33	not enough SQC	high-quality
426	8.688	294.99	Unknown	[M-H]-	1393	1254	1234	1293.67	1197	1093	1171	1153.67	590	801	688	693	779	604	723	702	80	126	249	151.667	157	162	0	106.333	not enough SQC	low reproducibility
295	5.375	194.789	Unknown	[M-H]-	1365	340	680	795	552	712	356	540	1049	706	946	900.333	383	948	1069	800	1642	885	972	1166.33	998	864	667	843	low SQC correlation	low SQC correlation
519	22.288	392.878	w/o MS2:Thiophanic acid	[M+Na-2H]-	1296	1188	1318	1267.33	1046	890	1064	1000	1517	1814	1794	1708.33	1137	1276	1199	1204	1185	1174	1364	1241	967	869	907	914.333	not enough SQC	high-quality
342	22.375	216.916	Unknown	[M-H]-	1294	1281	1354	1309.67	1326	1312	1394	1344	1178	1410	1288	1292	1452	1350	1090	1297.33	1358	1264	1321	1314.33	1467	1267	1317	1350.33	low SQC correlation	low SQC correlation
201	9.626	163.027	w/o MS2:Lumazine	[M-H]-	1251	1013	906	1056.67	1424	1412	1631	1489	1609	1642	1751	1667.33	1566	1507	1596	1556.33	0	0	0	0	0	0	0	0	not enough SQC	low reproducibility
489	9.383	363.088	Unknown	[M-H]-	1243	1382	1258	1294.33	1724	1504	1519	1582.33	1340	1459	1278	1359	1296	1442	1367	1368.33	343	223	245	270.333	228	392	436	352	low SQC correlation	low SQC correlation
411	5.734	279.028	Unknown	[M-H]-	1238	1354	1486	1359.33	1569	1306	1102	1325.67	1261	1259	1155	1225	1338	1357	1366	1353.67	1146	1364	1744	1418	1414	1090	1552	1352	low SQC correlation	low SQC correlation
443	22.29	310.933	Unknown	[M+K-2H]-	1225	1216	1046	1162.33	900	782	1115	932.333	1659	1574	1457	1563.33	1223	993	1193	1136.33	1071	1035	1208	1104.67	841	775	833	816.333	not enough SQC	high-quality
442	22.377	310.932	Unknown	[M-H]-	1225	1216	1046	1162.33	900	782	1115	932.333	1659	1574	1457	1563.33	1223	993	1193	1136.33	1071	1035	1208	1104.67	841	775	833	816.333	not enough SQC	high-quality
135	12.253	138.971	Unknown	[M-H]-	1223	1662	1377	1420.67	1143	1115	1508	1255.33	2333	2063	2113	2169.67	2302	1837	1997	2045.33	1437	1364	1202	1334.33	1469	1500	1562	1510.33	low SQC correlation	low SQC correlation
293	5.354	194.748	Unknown	[M-H]-	1194	1495	797	1162	1387	1461	831	1226.33	1892	1527	1383	1600.67	1380	1845	1273	1499.33	774	1020	944	912.667	1370	1229	1027	1208.67	low SQC correlation	low SQC correlation
422	12.129	292.895	Unknown	[M-H]-	1182	1056	1271	1169.67	1303	1089	1350	1247.33	1222	995	1140	1119	1242	1182	1288	1237.33	1010	1177	1068	1085	1231	1209	1291	1243.67	low SQC correlation	low SQC correlation
282	5.418	194.227	Unknown	[M-H]-	1177	2470	1877	1841.33	1669	2570	2069	2102.67	1890	1213	1710	1604.33	4035	1771	2528	2778	1728	1308	2139	1725	1649	1858	2899	2135.33	low SQC correlation	low reproducibility
573	4.665	471.036	Unknown	[M-H]-	1162	1073	1050	1095	788	715	766	756.333	1076	992	1082	1050	926	852	952	910	1096	1021	958	1025	944	834	1074	950.667	low SQC correlation	low SQC correlation
341	12.201	216.91	Unknown	[M-H]-	1160	1340	1526	1342	1729	1114	1058	1300.33	1164	1326	970	1153.33	1099	1385	1484	1322.67	1546	1495	1441	1494	1312	1062	1039	1137.67	low SQC correlation	low SQC correlation
446	12.178	314.875	Unknown	[M-H]-	1148	1276	1382	1268.67	1501	1371	1462	1444.67	1220	1032	1288	1180	1123	1183	1127	1144.33	1270	1367	1320	1319	1306	1444	1304	1351.33	low SQC correlation	low SQC correlation
174	8.088	153.016	w/o MS2:Unknown (carbon number 7)	[M+Na-2H]-	1145	1202	1135	1160.67	978	1249	1114	1113.67	1058	1055	1063	1058.67	1139	1202	1101	1147.33	1057	1262	1288	1202.33	1125	1084	1152	1120.33	low SQC correlation	low SQC correlation
246	8.091	179.533	Unknown	[M-H]-	1113	603	738	818	464	423	593	493.333	1166	458	981	868.333	510	873	878	753.667	598	886	702	728.667	242	639	692	524.333	low SQC correlation	low reproducibility
171	6.766	151.025	w/o MS2:XANTHINE	[M-H]-	1098	749	854	900.333	910	1044	1174	1042.67	0	0	0	0	0	0	0	0	80	202	94	125.333	192	210	211	204.333	not enough SQC	high-quality
296	5.405	194.838	Unknown	[M-H]-	1080	2172	1679	1643.67	1322	2166	1047	1511.67	958	1144	1343	1148.33	1672	1387	1792	1617	1643	1430	1549	1540.67	1225	1854	1139	1406	low SQC correlation	low SQC correlation
616	5.665	700.267	Unknown	[M-H]-	1072	1467	1158	1232.33	1327	1637	1458	1474	1324	914	1565	1267.67	1387	1432	1700	1506.33	1089	1445	1248	1260.67	1180	1384	1080	1214.67	low SQC correlation	low SQC correlation
465	9.207	341.703	Unknown	[M-H]-	1057	959	1026	1014	945	905	1109	986.333	1102	1053	1204	1119.67	1311	1252	1058	1207	806	860	1025	897	935	575	643	717.667	low SQC correlation	low SQC correlation
410	5.198	279.026	Unknown	[M-H]-	1013	890	933	945.333	734	858	754	782	846	872	993	903.667	875	809	947	877	890	767	828	828.333	1082	972	920	991.333	low SQC correlation	low SQC correlation
349	22.356	220.888	Unknown	[M-H]-	1013	820	918	917	739	868	973	860	834	939	759	844	759	948	853	853.333	804	908	890	867.333	781	904	896	860.333	low SQC correlation	low SQC correlation
476	8.714	357.103	w/o MS2:Corymbosin	[M-H]-	1012	1036	893	980.333	1370	1445	1486	1433.67	0	0	0	0	0	0	0	0	0	0	74	24.6667	0	88	74	54	not enough SQC	high-quality
580	22.289	476.726	Unknown	[M-H]-	998	1006	965	989.667	786	791	791	789.333	1246	1358	1385	1329.67	1082	1096	1094	1090.67	1014	1296	1146	1152	772	988	902	887.333	not enough SQC	high-quality
273	5.509	193.947	Unknown	[M-H]-	996	866	1306	1056	1134	1168	1071	1124.33	1033	1287	1285	1201.67	821	1242	1189	1084	910	425	991	775.333	1035	791	462	762.667	low SQC correlation	low SQC correlation
65	4.629	111.021	w/o MS2:Uracil	[M-H]-	988	1103	1170	1087	552	529	611	564	0	0	0	0	0	0	0	0	119	235	138	164	194	194	336	241.333	not enough SQC	low reproducibility
310	5.507	195.222	Unknown	[M-H]-	986	1055	1197	1079.33	958	1032	944	978	1099	1004	1022	1041.67	870	1124	1147	1047	749	1116	1201	1022	910	909	744	854.333	low SQC correlation	low SQC correlation
615	5.235	700.266	Unknown	[M-H]-	971	374	737	694	628	472	676	592	386	660	502	516	1142	407	425	658	865	507	456	609.333	474	965	630	689.667	low SQC correlation	low reproducibility
438	10.569	305.035	Unknown	[M-H]-	963	1073	900	978.667	1111	1006	1124	1080.33	1021	1279	1093	1131	1046	1033	1013	1030.67	753	888	759	800	846	689	746	760.333	low SQC correlation	low SQC correlation
559	22.273	432.814	Unknown	[M+K-2H]-	922	1090	947	986.333	699	889	896	828	1390	1123	1497	1336.67	948	1186	929	1021	935	1023	964	974	644	731	670	681.667	not enough SQC	high-quality
189	6.572	160.061	w/o MS2:L-2-Aminoadipic acid	[M-H]-	917	616	457	663.333	1334	1385	1483	1400.67	0	0	0	0	0	0	0	0	243	298	257	266	104	196	211	170.333	low SQC correlation	low SQC correlation
516	22.206	390.804	Unknown	[M-H]-	890	730	778	799.333	635	711	676	674	982	771	1071	941.333	726	759	677	720.667	802	761	786	783	603	616	581	600	not enough SQC	high-quality
593	22.218	534.753	Unknown	[M-H2O-H]-	884	756	854	831.333	581	918	635	711.333	1040	850	910	933.333	847	779	849	825	792	762	788	780.667	528	439	641	536	not enough SQC	high-quality
360	5.619	234.042	Unknown	[M-H]-	883	838	792	837.667	864	1040	1023	975.667	928	1210	1100	1079.33	1001	922	1002	975	880	1014	836	910	1151	1000	856	1002.33	low SQC correlation	low SQC correlation
603	22.245	576.685	Unknown	[M-H]-	872	943	901	905.333	620	658	620	632.667	1002	783	1068	951	898	793	958	883	796	903	703	800.667	799	777	693	756.333	not enough SQC	high-quality
607	22.246	636.684	Unknown	[M-H]-	843	890	855	862.667	530	688	656	624.667	1066	953	912	977	1017	760	753	843.333	886	722	757	788.333	776	670	787	744.333	not enough SQC	high-quality
485	9.583	361.074	w/o MS2:[(3aS,4S,5S,6E,10Z,11aR)-6-formyl-5-hydroxy-10-(hydroxymethyl)-3-methylidene-2-oxo-3a,4,5,8,9,11a-hexahydrocyclodeca[b]furan-4-yl] 2-methylprop-2-enoate	[M-H]-	825	718	694	745.667	886	854	927	889	937	989	1032	986	803	914	981	899.333	0	0	0	0	0	0	0	0	not enough SQC	high-quality
534	22.176	396.838	Unknown	[M-H]-	820	692	808	773.333	649	812	720	727	898	876	903	892.333	567	808	875	750	838	767	925	843.333	647	575	676	632.667	not enough SQC	high-quality
518	22.203	392.784	Unknown	[M-H]-	811	815	724	783.333	759	931	730	806.667	944	986	845	925	920	774	813	835.667	752	786	822	786.667	612	715	685	670.667	not enough SQC	high-quality
525	22.203	394.859	Unknown	[M-H]-	803	982	818	867.667	491	625	663	593	1013	993	1140	1048.67	846	746	833	808.333	709	770	696	725	596	682	603	627	not enough SQC	high-quality
575	22.178	472.75	Unknown	[M-H]-	792	621	797	736.667	468	517	588	524.333	814	863	996	891	602	725	647	658	648	622	613	627.667	574	626	614	604.667	not enough SQC	high-quality
491	8.792	366.11	Unknown	[M-H]-	770	920	843	844.333	866	983	862	903.667	764	704	755	741	681	802	906	796.333	809	935	948	897.333	973	863	874	903.333	low SQC correlation	low SQC correlation
272	5.57	193.938	Unknown	[M-H]-	754	680	816	750	664	339	920	641	1692	1056	1167	1305	1022	1430	556	1002.67	874	684	860	806	726	630	551	635.667	low SQC correlation	low SQC correlation
241	8.088	179.399	Unknown	[M-H]-	748	908	1007	887.667	856	1045	699	866.667	884	1041	776	900.333	676	992	722	796.667	473	708	705	628.667	670	493	742	635	low SQC correlation	low SQC correlation
399	8.093	261.058	w/o MS2:4-Thiouridine	[M-H]-	739	875	866	826.667	671	838	829	779.333	948	894	1081	974.333	859	796	841	832	911	1044	840	931.667	817	911	945	891	low SQC correlation	low SQC correlation
309	5.459	195.196	Unknown	[M-H]-	700	767	768	745	973	688	859	840	1106	504	491	700.333	958	743	798	833	774	1124	746	881.333	690	1067	772	843	low SQC correlation	low reproducibility
587	22.221	514.685	Unknown	[M+K-2H]-	699	768	831	766	638	608	563	603	848	930	1009	929	748	732	678	719.333	698	856	721	758.333	533	565	551	549.667	not enough SQC	high-quality
332	7.568	213.016	w/o MS2:3:2 Fluorotelomer alcohol	[M-H]-	676	449	306	477	0	0	0	0	0	0	0	0	0	0	0	0	2734	3137	2842	2904.33	2932	3547	2864	3114.33	low SQC correlation	low SQC correlation
585	8.401	508.134	Unknown	[M-H]-	659	601	391	550.333	413	471	465	449.667	812	738	858	802.667	404	609	523	512	437	532	645	538	408	465	613	495.333	not enough SQC	high-quality
437	6.921	304.085	Unknown	[M-H]-	649	654	867	723.333	795	660	712	722.333	582	629	689	633.333	1070	844	622	845.333	927	567	956	816.667	626	592	774	664	low SQC correlation	low SQC correlation
395	22.181	254.887	Unknown	[M+K-2H]-	646	636	652	644.667	316	520	482	439.333	620	524	510	551.333	474	414	547	478.333	530	551	644	575	376	315	398	363	not enough SQC	high-quality
505	8.44	375.07	w/o MS2:Alectorialic acid	[M+Cl]-	641	558	641	613.333	524	452	680	552	951	793	670	804.667	628	652	580	620	510	692	582	594.667	617	658	598	624.333	not enough SQC	high-quality
253	8.04	179.695	Unknown	[M-H]-	640	612	434	562	751	835	883	823	528	1101	774	801	563	742	790	698.333	557	673	831	687	527	726	597	616.667	low SQC correlation	low reproducibility
396	22.171	254.967	w/o MS2:Pyrrolnitrin	[M-H2O-H]-	598	497	456	517	322	378	198	299.333	562	438	561	520.333	402	251	368	340.333	381	401	512	431.333	204	373	193	256.667	not enough SQC	high-quality
611	22.163	676.64	Unknown	[M-H]-	590	547	692	609.667	428	529	506	487.667	587	569	549	568.333	527	394	414	445	459	384	568	470.333	388	426	436	416.667	not enough SQC	high-quality
254	8.036	179.707	Unknown	[M-H]-	575	815	650	680	622	576	920	706	745	598	544	629	696	753	228	559	612	760	386	586	493	800	523	605.333	low SQC correlation	low reproducibility
467	9.185	341.959	Unknown	[M-H]-	549	740	773	687.333	308	487	717	504	776	999	413	729.333	950	838	607	798.333	485	494	579	519.333	535	496	440	490.333	low SQC correlation	low SQC correlation
609	22.181	652.595	Unknown	[M+K-2H]-	510	489	629	542.667	406	506	380	430.667	522	613	650	595	347	529	461	445.667	495	562	441	499.333	406	449	414	423	not enough SQC	high-quality
568	22.186	448.845	Unknown	[M-H]-	501	452	372	441.667	279	126	218	207.667	706	610	692	669.333	503	398	316	405.667	519	449	318	428.667	301	345	266	304	not enough SQC	high-quality
248	8.063	179.598	Unknown	[M-H]-	498	1094	927	839.667	754	815	776	781.667	801	701	921	807.667	993	645	822	820	916	1042	921	959.667	516	877	937	776.667	low SQC correlation	low SQC correlation
591	22.187	532.773	Unknown	[M+K-2H]-	424	468	358	416.667	236	295	285	272	469	573	517	519.667	283	358	202	281	282	423	335	346.667	197	80	166	147.667	not enough SQC	high-quality
589	10.596	523.152	w/o MS2:NCGC00385166-01![(2R,3S,4S,5R,6S)-6-[3,5-dihydroxy-2-[3-(4-hydroxyphenyl)propanoyl]phenoxy]-3,4,5-trihydroxyoxan-2-yl]methyl acetate	[M-H]-	414	446	381	413.667	283	353	241	292.333	628	582	668	626	446	508	607	520.333	404	322	463	396.333	356	438	455	416.333	not enough SQC	high-quality
499	6.216	372.095	w/o MS2:Unknown (carbon number 15)	[M-H]-	414	286	133	277.667	0	0	0	0	0	0	0	0	0	0	0	0	1922	1236	1014	1390.67	1370	1244	765	1126.33	not enough SQC	high-quality
583	22.156	490.858	Unknown	[M-H]-	412	312	170	298	0	0	266	88.6667	520	437	435	464	100	203	189	164	356	322	227	301.667	0	78	154	77.3333	not enough SQC	high-quality
549	22.187	408.91	Unknown	[M-H]-	391	424	680	498.333	417	214	385	338.667	660	651	545	618.667	466	385	346	399	439	413	446	432.667	297	334	282	304.333	not enough SQC	low reproducibility
264	8.649	191.057	w/o MS2:Quinic acid	[M-H]-	391	376	250	339	1066	1194	1038	1099.33	0	0	77	25.6667	90	0	0	30	302	116	210	209.333	244	393	326	321	low SQC correlation	low SQC correlation
346	9.411	217.034	w/o MS2:4,4`-Thiodiphenol	[M-H]-	387	275	451	371	117	0	73	63.3333	0	84	0	28	115	73	0	62.6667	956	881	1007	948	1074	1012	1010	1032	low SQC correlation	low SQC correlation
472	22.163	352.866	Unknown	[M-H2O-H]-	383	348	487	406	197	299	444	313.333	503	494	616	537.667	398	308	344	350	214	364	350	309.333	197	219	115	177	not enough SQC	high-quality
147	2.367	143.071	Unknown	[M-H]-	348	444	471	421	1324	1150	1188	1220.67	0	0	0	0	0	0	0	0	0	0	78	26	0	0	105	35	not enough SQC	high-quality
601	22.194	572.706	Unknown	[M-H]-	329	380	371	360	206	370	330	302	554	507	635	565.333	287	427	386	366.667	422	320	414	385.333	253	187	291	243.667	not enough SQC	high-quality
551	9.537	411.076	w/o MS2:Gangaleoidin	[M-H]-	302	86	112	166.667	0	0	0	0	0	0	0	0	0	0	0	0	1356	1317	1977	1550	1578	1845	1441	1621.33	low SQC correlation	low SQC correlation
184	7.461	159.028	w/o MS2:2-OXOADIPATE	[M-H]-	262	142	84	162.667	0	80	0	26.6667	0	0	0	0	0	72	0	24	1621	1312	1782	1571.67	1433	1520	1206	1386.33	low SQC correlation	low SQC correlation
478	11.888	359.04	w/o MS2:3-O-acetylpadmatin	[M-H]-	262	368	172	267.333	282	246	272	266.667	220	580	242	347.333	198	438	148	261.333	309	365	0	224.667	170	106	225	167	low SQC correlation	low reproducibility
550	9.609	409.059	Unknown	[M+Na-2H]-	208	242	302	250.667	0	0	0	0	0	0	0	0	0	0	0	0	6646	5530	6711	6295.67	6085	6348	7124	6519	low SQC correlation	low SQC correlation
554	9.386	413.089	w/o MS2:2-amino-5-[2-[[2,3-dihydroxy-2-(1-hydroxyethyl)butanoyl]oxymethyl]-4-hydroxyanilino]-5-oxopentanoic acid	[M+Cl]-	203	0	177	126.667	0	0	0	0	0	0	0	0	0	0	0	0	1908	2492	2465	2288.33	2850	2713	2246	2603	low SQC correlation	low SQC correlation
531	6.174	396.151	w/o MS2:2-methoxy-3,5-dimethyl-6-[(4Z)-4-[(E)-2-methyl-3-(4-nitrophenyl)prop-2-enylidene]oxolan-2-yl]pyran-4-one	[M-H]-	196	214	91	167	0	0	0	0	0	0	0	0	0	0	0	0	648	744	358	583.333	707	627	707	680.333	not enough SQC	low reproducibility
546	7.424	402.09	w/o MS2:4-Methylpentyl glucosinolate	[M-H]-	110	702	584	465.333	96	323	155	191.333	972	255	910	712.333	93	689	602	461.333	444	355	407	402	254	310	305	289.667	not enough SQC	low reproducibility
76	2.633	113.06	Unknown	[M-H]-	102	408	265	258.333	1390	1230	1169	1263	0	0	0	0	76	0	0	25.3333	0	0	0	0	0	0	76	25.3333	not enough SQC	high-quality
278	7.601	194.049	w/o MS2:N-Acetyl Mesalazine	[M-H]-	95	74	0	56.3333	0	176	120	98.6667	72	102	0	58	329	0	0	109.667	0	80	110	63.3333	107	216	287	203.333	low SQC correlation	low reproducibility
335	7.542	215.013	Unknown	[M-H]-	93	84	0	59	0	0	0	0	0	0	0	0	0	0	0	0	1040	1200	1223	1154.33	1006	1326	1174	1168.67	low SQC correlation	low SQC correlation
460	1.54	339.2	Unknown	[M-H]-	86	98	0	61.3333	72	526	594	397.333	119	76	402	199	407	368	1326	700.333	0	75	0	25	0	0	139	46.3333	not enough SQC	high-quality
262	3.021	186.112	w/o MS2:3-(2-amino-2-oxoethyl)-5-methyl-hexanoic acid	[M-H]-	84	0	0	28	1356	1360	1917	1544.33	0	0	0	0	0	0	0	0	0	0	0	0	0	0	0	0	not enough SQC	high-quality
569	1.729	449.149	w/o MS2:NCGC00380811-01!3-(3,4-dihydroxy-2,2-dimethyl-1-oxo-3aH-imidazo[1,2-a]indol-4-yl)-2-(4-oxoquinazolin-3-yl)propanoic acid	[M-H]-	80	0	0	26.6667	288	2876	0	1054.67	0	0	0	0	0	0	0	0	484	162	296	314	78	0	311	129.667	not enough SQC	low reproducibility
261	3.065	185.077	w/o MS2:Unknown (carbon number 9)	[M-H]-	78	0	72	50	0	0	0	0	0	0	1806	602	0	113	0	37.6667	72	0	0	24	0	81	0	27	not enough SQC	high-quality
563	10.764	437.105	w/o MS2:[3-hydroxy-4-[(2S,3R,4S,5S,6R)-3,4,5-trihydroxy-6-(hydroxymethyl)oxan-2-yl]oxyphenyl]methyl 3,4-dihydroxybenzoate	[M-H]-	76	0	116	64	1059	858	867	928	0	0	0	0	0	0	0	0	0	0	0	0	0	0	0	0	not enough SQC	high-quality
321	10.286	201.039	Unknown	[M+Na-2H]-	74	0	132	68.6667	0	0	0	0	2057	1624	1852	1844.33	2016	1853	1929	1932.67	1607	1713	1700	1673.33	1684	1591	1729	1668	low SQC correlation	low SQC correlation
151	7.383	146.045	w/o MS2:N-ACETYL-DL-SERINE	[M-H]-	74	81	74	76.3333	136	74	174	128	0	0	0	0	0	0	0	0	9698	9902	9860	9820	9413	10593	11616	10540.7	low SQC correlation	low SQC correlation
191	23.085	160.949	w/o MS2:PFSA-unsaturated	[M-H]-	13.6454	15.3078	7.16661	12.0399	8.10944	5.58801	11.4682	8.38856	6.58045	16.0893	5.37401	9.34792	12.7584	4.93052	4.06213	7.25035	8.54673	4.91811	8.0288	7.16455	12.0327	13.7291	9.85862	11.8735	quadratic	low reproducibility
266	9.596	193.035	D-sorbosonic acid	[M-H]-	11.7923	11.8066	11.7986	11.7991	11.8747	11.874	11.8685	11.8724	11.9001	11.9011	11.8996	11.9003	11.8968	11.8923	11.9012	11.8968	5.97401	4.77333	4.9105	5.21928	4.75352	4.59633	6.37657	5.24214	quadratic	high-quality
186	9.291	159.031	w/o MS2:Unknown (carbon number 6)	[M-H2O-H]-	10.047	10.047	0.0950168	6.72966	0.0994854	10.0118	0	3.37044	0.0361628	0	10.0404	3.35886	0	10.0513	10.0622	6.70452	3.20976	5.5294	4.4166	4.38525	5.09386	4.38214	3.50641	4.32747	cubic	high-quality
22	5.796	87.0086	w/o MS2:Pyruvic acid	[M-H]-	8.90441	8.97991	8.89663	8.92699	1.52333	1.5784	1.47223	1.52465	0	14.4051	14.4042	9.6031	14.4053	14.4044	14.4008	14.4035	1.59246	1.56034	1.50678	1.55319	1.15708	1.0094	1.11185	1.09278	quadratic	high-quality
108	4.923	126.906	Unknown	[M-H]-	8.40418	0.158498	8.43864	5.66711	0.854468	0.851889	0.727897	0.811418	4.86461	4.01243	3.7347	4.20391	4.13417	3.54448	4.13417	3.93761	1.73071	1.65827	1.65827	1.68242	1.49362	1.05665	1.39026	1.31351	quadratic	high-quality
149	2.271	144.045	4-Hydroxyquinoline	[M-H]-	7.63433	6.76175	6.17431	6.8568	1.22744	1.55036	1.34424	1.37401	0.54209	0.421853	0.147027	0.370323	0.272416	0.320511	0.346276	0.313068	2.08971	1.98321	1.82347	1.96546	1.98149	2.00726	2.19277	2.0605	linear	high-quality
336	6.252	215.014	Unknown	[M-H]-	7.4976	7.93723	8.23365	7.88949	0	0	0	0	0	0	0	0	0	0	0	0	5.51009	5.36394	3.00587	4.62663	6.20783	5.98154	2.90744	5.03227	quadratic	high-quality
97	2.274	121.029	2-Hydroxybenzaldehyde	[M-H]-	6.9063	6.72985	5.95733	6.53116	1.82037	2.84681	1.84296	2.17005	0.0795104	0.1828	0.159129	0.14048	0.295773	0.0902697	0.103181	0.163074	1.72676	1.76119	1.5643	1.68408	2.08935	1.66436	1.29531	1.68301	linear	high-quality
128	5.936	135.03	Hypoxanthine	[M-H]-	6.81338	5.72596	4.02933	5.52289	3.55768	4.17999	6.23692	4.6582	0	0	0	0	0	0	0	0	1.63832	1.86104	1.00945	1.50294	2.98121	3.51837	2.65368	3.05109	linear	high-quality
198	22.876	162.94	Unknown	[M-H]-	6.66887	5.66225	5.72848	6.01987	6.51656	4.2649	6.35099	5.71082	6.16556	4.25828	4.45695	4.96026	6.83444	3.32688	4.11258	4.75797	5.17219	4.17881	7.80795	5.71965	5.69536	8.03311	7.50993	7.07947	cubic	low reproducibility
58	6.682	103.04	w/o MS2:3-HYDROXYBUTANOIC ACID	[M-H]-	6.65306	4.4384	4.45918	5.18355	7.21816	8.41482	10.6503	8.76108	0	0	0	0	0	0	0	0	0.391342	0.233449	0.104641	0.243144	0.439344	0.00907405	0.255738	0.234719	linear	high-quality
55	10.236	103.003	w/o MS2:MALONATE	[M-H]-	6.33908	6.38321	6.34316	6.35515	6.52183	6.48358	6.46316	6.48952	6.47514	6.49057	6.47266	6.47945	6.45072	6.42927	6.48584	6.45528	5.56607	4.09744	3.7939	4.4858	4.00797	3.47579	5.82918	4.43765	quadratic	high-quality
160	4.911	147.066	w/o MS2:Unknown (carbon number 6)	[M-H]-	6.19133	5.88264	4.9525	5.67549	2.1174	3.0516	2.33673	2.50191	0	0	0	0	0	0	0	0	3.44559	2.52764	1.67061	2.54795	3.39685	4.25388	4.59506	4.08193	linear	high-quality
187	10.699	160.025	Unknown	[M-H]-	6.0573	4.64237	5.88727	5.52898	0.575715	1.35099	0.863154	0.929954	6.11601	8.11594	8.07545	7.4358	5.42777	5.84881	6.37308	5.88322	6.27187	6.20507	6.26985	6.24893	4.99256	4.86909	4.85492	4.90552	linear	high-quality
82	8.404	115.04	w/o MS2:Ketoisovaleric acid	[M-H]-	5.40162	0	6.40229	3.93464	0	7.26086	0	2.42029	1.52408	0	0	0.508027	0.630933	0.478233	0	0.369722	0.580312	0.766665	0	0.448992	1.37068	0	0.54702	0.639232	quadratic	low reproducibility
12	6.677	73.0295	w/o MS2:Methylacetate	[M-H]-	4.93924	4.09709	4.78792	4.60808	7.18278	5.02477	8.22231	6.80995	0.603482	0	0.557427	0.38697	0	0	0.6298	0.209933	0.840337	0.741648	0.781123	0.787703	0.524531	1.22852	0.570586	0.774544	linear	low reproducibility
26	4.238	87.0095	w/o MS2:Pyruvate	[M-H]-	4.6699	3.9842	5.04625	4.56678	2.86895	2.84136	2.4926	2.7343	0.0817152	0.0590615	0.0728155	0.0711974	0.0614887	0.0752427	0.0711974	0.0693096	0.227346	0.296117	0.276699	0.266721	0.250809	0.183281	0.309871	0.247987	linear	high-quality
87	10.709	116.036	w/o MS2:N-Acetylglycine	[M-H]-	4.49086	4.57384	4.15895	4.40788	1.46948	1.44019	1.64031	1.51666	3.13392	5.11564	5.12052	4.45669	3.92466	5.11564	5.3841	4.80813	5.88685	5.22302	4.68122	5.2637	4.49574	5.11076	4.06133	4.55594	linear	high-quality
236	9.539	179.058	w/o MS2:Theophylline	[M-H]-	4.25759	3.82802	3.98261	4.02274	4.27264	4.08795	4.04417	4.13492	5.23301	5.96492	5.6831	5.62701	4.52436	4.15635	4.99497	4.55856	1.32175	1.59536	1.37921	1.43211	1.36006	1.02352	1.07687	1.15348	linear	high-quality
459	9.548	339.093	Unknown	[M-H]-	4.08782	4.18823	3.67377	3.98327	4.02464	3.49101	3.93156	3.81574	5.16524	5.14437	5.22955	5.17972	4.46238	4.24576	4.48776	4.39863	1.34632	1.38524	1.41401	1.38185	1.25268	1.18386	1.01914	1.15189	linear	high-quality
598	7.111	540.168	Unknown	[M-H]-	3.93433	3.53176	3.81754	3.76121	4.98487	5.22815	5.10316	5.10539	0	0	0	0	0	0	0	0	0.769311	0.832948	0.714006	0.772088	0.936985	0.886856	0.872199	0.89868	cubic	high-quality
77	4.218	114.019	w/o MS2:Maleamic acid	[M-H]-	3.91348	3.68777	3.63451	3.74525	1.46944	2.67216	2.06509	2.0689	0	0	0	0	0	0	0	0	0.192267	0.260119	0.271939	0.241442	0.321345	0.231024	0.235829	0.262733	cubic	high-quality
251	8.08	179.662	Unknown	[M-H]-	3.88569	2.3379	2.66428	2.96263	1.61448	2.13602	2.04853	1.93301	3.4079	4.44088	4.06066	3.96981	3.8655	2.68447	2.77196	3.10731	2.21677	3.59969	3.00749	2.94132	2.41866	3.30022	2.89309	2.87066	linear	low reproducibility
113	2.774	129.055	w/o MS2:Mevalonic Acid Lactone	[M-H]-	3.79114	4.27472	3.37103	3.8123	1.67247	1.58482	1.82963	1.69564	0.24743	0.212673	0.24743	0.235844	0.212673	0	0.22174	0.144804	2.34192	3.05368	2.91315	2.76958	2.95848	2.35401	1.68154	2.33134	linear	high-quality
347	6.115	218.103	Pantothenate	[M-H]-	3.75001	3.06741	1.87408	2.89717	10.3035	11.7301	11.8749	11.3028	0	0	0	0	0	0	0	0	1.50332	2.00176	0.774064	1.42638	2.47075	2.65736	2.65736	2.59515	linear	high-quality
581	7.113	477.172	w/o MS2:Oregonin	[M-H]-	3.69695	4.02712	4.88415	4.20274	9.63298	12.0425	9.215	10.2968	0	0	0	0	0	0	0	0	0.851865	0.574382	0.823765	0.750004	0.374172	0.778104	0.458471	0.536916	linear	high-quality
25	8.751	87.009	w/o MS2:Pyruvic acid	[M+K-2H]-	3.30089	2.40569	2.64332	2.7833	2.90861	2.41072	3.33358	2.88431	2.373	2.60686	2.93627	2.63871	2.61818	2.08383	2.23093	2.31098	1.32819	1.08427	1.21629	1.20958	0.758634	0.952258	0.93717	0.882687	linear	high-quality
513	9.188	387.113	w/o MS2:NCGC00169103-03_C19H18O6_Benz[3,4]anthra[1,2-b]oxirene-5,6-dione, 1a,2,3,4,5b,11,11a,11b-octahydro-10,11,11a-trihydroxy-3-methyl-	[M+Na-2H]-	3.27097	2.34546	3.11757	2.91133	2.29021	1.93792	1.82932	2.01915	3.10077	3.71256	2.73531	3.18288	3.27426	1.49387	2.17965	2.31593	2.14289	1.71228	2.26239	2.03918	1.51251	1.64359	1.4728	1.54296	quadratic	high-quality
414	10.93	283.053	w/o MS2:PFSM-amine	[M-H]-	3.27064	4.98405	4.10174	4.11881	3.38881	3.11791	3.39107	3.29926	4.94466	5.05101	1.86458	3.95342	5.75607	4.13325	5.24795	5.04576	4.23566	3.72361	4.01115	3.99014	3.12096	3.27458	3.43213	3.27589	quadratic	high-quality
66	7.202	111.021	w/o MS2:Uracil	[M-H]-	3.26928	2.41726	2.53304	2.73986	6.48438	7.96577	6.8436	7.09792	0.205997	0.1897	0.0749498	0.156882	0.289439	0.241199	0.288136	0.272925	0.986342	0.410414	1.1704	0.855719	0.621192	0.333227	1.26837	0.740929	linear	high-quality
47	22.25	100.965	Unknown	[M-H]-	3.13461	2.97579	2.31981	2.81007	2.62363	2.21968	1.85716	2.23349	2.89293	3.85274	3.56963	3.43844	3.63523	2.2404	2.48553	2.78705	2.97579	2.60637	2.89638	2.82618	3.252	3.37629	2.13682	2.9217	linear	high-quality
227	8.71	177.04	w/o MS2:D-GLUCONATE	[M-H]-	3.11275	2.67424	2.84351	2.87683	3.95853	4.08094	4.1173	4.05226	6.08745	6.08389	6.10845	6.09326	6.0908	6.11567	6.09513	6.10053	0.234898	0.121287	0.198688	0.184958	0.0911497	0.0556391	0.189852	0.112214	cubic	high-quality
81	8.705	115.04	w/o MS2:Unknown (carbon number 5)	[M-H]-	3.11082	3.65631	3.69062	3.48592	5.11095	4.18808	4.34932	4.54945	1.82428	0.620083	0.661253	1.03521	0.256422	0.719576	0.136346	0.370781	0.204961	0.390222	0	0.198394	0.911698	0.359345	0.170653	0.480566	linear	high-quality
215	8.363	171.03	w/o MS2:3-DEHYDROSHIKIMATE	[M-H]-	3.00069	3.33284	2.6196	2.98438	6.35361	5.58094	5.41312	5.78255	0.211348	0.452482	0.377305	0.347045	0.314894	0.212766	0.365957	0.297872	4.70687	3.91322	4.93413	4.51807	3.29088	4.07405	3.23844	3.53446	linear	high-quality
464	9.187	341.363	Unknown	[M-H]-	2.9502	0.534205	3.45546	2.31329	1.62153	2.42241	1.10169	1.71521	2.54519	3.05642	4.84991	3.48384	2.54519	2.04038	2.61816	2.40124	0.841498	1.36289	0.794209	0.999533	1.02873	2.28156	0.947148	1.41915	quadratic	low reproducibility
510	8.076	381.1	w/o MS2:9-[[3-methyl-3-[(4-methyl-5-oxo-2H-furan-2-yl)methyl]oxiran-2-yl]methoxy]furo[3,2-g]chromen-7-one	[M-H]-	2.93796	0.415419	0.593449	1.31561	2.38941	0.891107	2.21634	1.83229	1.73879	0.413206	2.25556	1.46919	1.03238	0.49574	0.460329	0.662816	0.3035	0.0828785	2.91352	1.09997	3.14401	0.468937	2.80585	2.1396	quadratic	high-quality
250	8.085	179.652	Unknown	[M-H]-	2.81901	2.4964	1.17787	2.16443	1.79107	1.20662	1.30007	1.43259	2.57136	4.34038	2.23579	3.04918	2.16868	3.39804	1.47419	2.34697	3.98703	1.95013	3.12671	3.02129	1.96446	2.83981	1.46754	2.0906	quadratic	high-quality
11	8.943	73.0294	w/o MS2:Unknown (carbon number 3)	[M-H]-	2.79613	3.13027	2.60947	2.84529	1.517	1.41786	1.45325	1.4627	2.8948	3.67383	3.4637	3.34411	1.63868	2.45028	2.26755	2.11884	1.55609	1.56752	1.16682	1.43014	1.19762	0.670054	1.01391	0.960529	cubic	high-quality
125	6.155	133.051	w/o MS2:2-Deoxyribose	[M-H]-	2.7837	2.29141	2.29141	2.45551	4.99298	5.70939	6.14565	5.61601	0	0	0	0	0	0	0	0	3.17993	2.0913	1.38689	2.21937	1.71108	1.87117	1.58701	1.72309	linear	high-quality
276	5.509	193.994	Unknown	[M-H]-	2.75297	2.60283	2.39264	2.58281	3.70785	0.768137	3.7619	2.74596	1.98726	2.80702	3.91504	2.90311	1.38671	4.26637	0.972326	2.20847	2.6809	2.95115	0.762132	2.1314	2.05032	2.69592	2.21848	2.32157	linear	high-quality
403	8.07	269.087	w/o MS2:7,3',4'-Trihydroxyflavone	[M-H]-	2.74923	2.27904	1.9558	2.32802	1.82976	1.80962	2.13099	1.92346	2.2282	2.68255	2.74923	2.55333	2.50406	1.87014	2.09101	2.15507	2.27555	2.05577	2.27788	2.20307	1.81704	2.09654	1.89681	1.93679	cubic	high-quality
173	7.669	151.06	w/o MS2:Arabitol	[M-H]-	2.7334	2.40198	2.37042	2.50193	2.16841	2.36726	1.84961	2.12843	2.41145	2.30413	2.57558	2.43039	1.62866	2.0674	2.12738	1.94115	2.23785	1.64129	1.98218	1.95377	1.91905	1.63182	2.0674	1.87276	linear	high-quality
316	1.97	197.01	Unknown	[M-H]-	2.72998	2.67957	2.80708	2.73888	2.87973	2.58023	2.32521	2.59506	3.60624	3.19258	3.24447	3.34776	3.2593	3.02948	2.56689	2.95189	0.445187	0.210925	0.0829694	0.24636	0.332504	0.14717	0.562318	0.347331	linear	high-quality
64	8.967	107.035	Unknown	[M-H]-	2.70665	2.52555	2.3587	2.5303	1.36573	1.67501	1.71571	1.58548	3.07901	3.13802	3.00372	3.07358	2.89995	3.17668	2.76565	2.94743	1.65263	1.49392	1.382	1.50952	1.16428	1.35148	1.53868	1.35148	linear	high-quality
127	8.504	135.03	w/o MS2:Threonic acid	[M-H]-	2.70478	2.61578	2.48673	2.60243	2.78615	2.55666	3.37164	2.90482	0.447384	0.503326	0.49824	0.482983	0.557997	0.621567	0.577068	0.585544	2.41045	2.07734	2.11929	2.20236	1.95465	2.01186	2.27186	2.07946	linear	high-quality
255	8.079	179.755	Unknown	[M-H]-	2.70402	2.52857	2.03297	2.42185	1.78671	2.1284	1.82981	1.91497	2.22382	1.14644	1.81442	1.72823	1.73438	1.97141	1.72207	1.80929	2.44238	3.33506	2.7779	2.85178	1.37115	1.90676	1.52199	1.59997	linear	low reproducibility
42	12.054	98.9558	Unknown	[M-H]-	2.68918	2.38335	2.38062	2.48438	2.2203	2.55226	2.63043	2.46766	0.880784	0.702912	0.967292	0.850329	0.821085	0.782523	0.583038	0.728882	2.28098	3.00991	2.92043	2.73711	2.69917	2.64323	2.52308	2.62183	cubic	high-quality
623	5.524	976.272	Unknown	[M-H]-	2.55063	4.86668	1.68481	3.03404	1.43702	1.86126	1.75022	1.68284	2.01188	2.68887	1.90446	2.20174	1.48497	1.65753	1.90786	1.68345	2.15921	1.50611	1.9784	1.88124	2.06241	1.6204	1.50374	1.72885	cubic	high-quality
226	12.029	176.916	Unknown	[M-H]-	2.52688	2.46747	3.20713	2.73382	3.13584	2.84175	2.25359	2.74373	1.51987	1.34758	1.02379	1.29708	0.994087	1.02973	0.890119	0.971313	2.24468	2.39618	1.73078	2.12388	2.212	2.0813	2.42291	2.23874	linear	high-quality
594	9.522	535.151	w/o MS2:(1S,4aS,7R,7aS)-7-hydroxy-7-[[(E)-3-(4-hydroxyphenyl)prop-2-enoyl]oxymethyl]-1-[(2S,3R,4S,5S,6R)-3,4,5-trihydroxy-6-(hydroxymethyl)oxan-2-yl]oxy-4a,7a-dihydro-1H-cyclopenta[c]pyran-4-carboxylic acid	[M-H]-	2.52379	2.50877	2.38448	2.47235	0.546895	0.643179	0.890376	0.693483	0.0832291	0.22744	0.15015	0.153606	0.335206	0.616547	0.204294	0.385349	2.42136	2.01369	2.28684	2.24063	1.76786	1.76171	2.11339	1.88099	linear	high-quality
245	8.098	179.522	Unknown	[M-H]-	2.50295	1.04537	1.44939	1.6659	1.08509	2.61375	1.57373	1.75752	1.21586	1.62668	2.21377	1.68544	1.16763	1.87565	2.57358	1.87229	1.50999	2.43892	1.46863	1.80585	1.6996	3.12668	1.21586	2.01405	quadratic	high-quality
59	8.287	105.019	w/o MS2:Glyceric acid	[M-H]-	2.50245	2.4418	2.09307	2.34577	2.48079	2.47538	2.83061	2.59559	1.33711	1.21906	1.20282	1.253	1.20065	1.13242	1.11726	1.15011	2.53603	2.90534	2.93458	2.79198	2.51437	2.45047	2.96382	2.64288	linear	high-quality
466	9.183	341.936	Unknown	[M-H]-	2.50018	2.27567	1.55588	2.11058	2.30291	3.38686	2.22228	2.63735	1.43091	1.42545	1.71091	1.52242	3.31746	2.78942	1.90727	2.67138	1.45455	4.29035	1.23818	2.32769	1.74992	1.84153	1.26305	1.61817	cubic	low reproducibility
53	4.993	102.019	Unknown	[M-H]-	2.48915	2.91113	3.18439	2.86156	4.09244	4.06406	4.19979	4.11876	0	0	0	0	0	0	0	0	0.688102	0.601775	0	0.429959	0.62148	0	0.571223	0.397568	cubic	high-quality
161	5.294	147.066	w/o MS2:Unknown (carbon number 6)	[M-H]-	2.47383	3.01592	3.17854	2.88943	6.1058	6.41298	5.9748	6.16453	0	0	0	0	0	0	0	0	3.15595	3.03399	3.68449	3.29148	2.74487	3.31406	2.85781	2.97225	linear	high-quality
468	9.811	343.993	Unknown	[M-H]-	2.46308	2.37052	2.15034	2.32798	1.55433	1.49823	1.56134	1.53797	1.50805	1.44003	1.45756	1.46855	1.32854	1.37622	1.34187	1.34888	2.28427	2.06059	2.01431	2.11972	1.99047	2.07742	1.85023	1.97271	linear	high-quality
314	12.053	196.924	Unknown	[M+K-2H]-	2.45661	2.45299	2.13363	2.34774	2.43201	2.41412	2.38805	2.41139	1.10711	0.981865	0.933493	1.00749	0.992773	1.05875	0.837341	0.962954	2.54446	2.62838	2.50513	2.55933	2.51676	2.39928	2.61635	2.5108	quadratic	high-quality
143	22.3	142.974	Unknown	[M-H]-	2.45149	2.71422	2.52121	2.56231	2.23764	2.05389	1.99676	2.0961	2.40043	2.71894	2.47657	2.53198	2.21426	2.19314	1.98141	2.1296	2.05389	2.18315	2.36766	2.20157	2.08583	2.22205	2.11562	2.14117	cubic	high-quality
298	12.054	194.928	Unknown	[M+Cl]-	2.44993	2.25636	2.33833	2.3482	2.37651	2.29308	2.47403	2.38121	0.992644	0.886917	0.966768	0.948776	0.896563	0.978202	0.786754	0.887173	2.31018	2.48889	2.63249	2.47718	2.45088	2.39671	2.52834	2.45864	cubic	high-quality
28	12.312	88.9876	Unknown	[M-H]-	2.44461	1.91364	0.909369	1.75587	1.22564	1.80599	1.79497	1.60887	3.18104	0.845124	2.50762	2.17793	3.36074	3.35191	3.26736	3.32667	1.95552	1.86448	2.43762	2.08587	1.45679	1.76733	2.10296	1.77569	cubic	high-quality
40	12.059	96.9602	Phosphoric acid	[M-H]-	2.44414	2.28463	2.4788	2.40253	2.38228	2.47381	2.4957	2.45059	1.11101	0.918859	1.1012	1.04369	0.984796	1.0554	0.776271	0.938822	2.28057	2.70469	2.66911	2.55145	2.52706	2.39888	2.51024	2.47873	linear	high-quality
49	9.635	101.024	w/o MS2:2-Oxobutyric acid	[M+Cl]-	2.42453	3.321	3.11773	2.95442	5.58824	3.88911	3.22197	4.23311	4.74389	4.25396	4.59795	4.53193	4.9211	4.09238	5.06182	4.69177	3.11773	2.22126	2.50271	2.6139	1.8512	2.01277	3.05518	2.30639	linear	low reproducibility
212	8.359	168.034	w/o MS2:N-(2-Furoyl)glycine	[M-H]-	2.42264	2.14267	2.11811	2.22781	2.19333	2.01012	2.24553	2.14966	2.88144	3.2828	2.9198	3.02801	2.38138	2.37399	2.23819	2.33118	2.00992	1.879	2.23732	2.04208	2.05375	2.19611	1.96192	2.0706	quadratic	high-quality
542	8.447	399.113	w/o MS2:4-hydroxy-9-(4-hydroxy-3,5-dimethoxyphenyl)-5a,6,8a,9-tetrahydro-5H-[2]benzofuro[5,6-f][1,3]benzodioxol-8-one	[M-H]-	2.38451	1.99444	2.67546	2.35147	1.6467	1.57064	2.55691	1.92475	2.24195	2.41992	1.83044	2.1641	1.77373	2.40927	2.0867	2.0899	2.00098	2.25912	2.0867	2.1156	2.40573	1.74559	2.31098	2.1541	quadratic	high-quality
98	7.925	122.976	Unknown	[M-H]-	2.37753	2.03733	2.07856	2.16447	1.60552	1.64414	1.5789	1.60952	2.13439	2.32184	2.18839	2.21487	1.91809	1.8385	1.91152	1.88937	1.91974	2.03358	1.68381	1.87904	1.78531	1.68442	1.61935	1.69636	quadratic	high-quality
482	8.932	359.118	w/o MS2:ROSMARINIC ACID	[M-H]-	2.36793	2.47859	2.38147	2.40933	1.28068	1.47122	1.38563	1.37918	3.41445	3.31042	3.24448	3.32312	3.11272	2.70536	2.77224	2.86344	1.21818	1.37489	1.18872	1.2606	0.938472	0.915517	0.83577	0.896586	linear	high-quality
457	10.332	339.092	Unknown	[M-H]-	2.36338	2.22562	2.50012	2.36304	2.30317	2.21031	2.16031	2.2246	2.94911	2.99911	3.04401	2.99741	2.43175	1.98276	2.60318	2.33923	1.97561	1.64499	2.03684	1.88582	1.67254	1.69601	1.84908	1.73921	linear	high-quality
490	5.406	363.123	w/o MS2:7-methyl-1-[(2S,3R,4S,5S,6R)-3,4,5-trihydroxy-6-(hydroxymethyl)oxan-2-yl]oxy-1,5,6,7a-tetrahydrocyclopenta[c]pyran-4a,5,7-triol	[M-H]-	2.35752	2.2179	2.26075	2.27872	1.8571	1.8419	2.05063	1.91654	2.70034	2.2884	2.32849	2.43907	2.18057	2.12804	2.03957	2.11606	2.36028	2.19578	2.11975	2.22527	1.59722	1.93451	1.98981	1.84051	linear	high-quality
477	12.289	359.039	w/o MS2:3-O-acetylpadmatin	[M-H]-	2.35337	2.18478	1.83025	2.1228	1.50299	1.26003	1.04929	1.27077	2.05834	2.13272	2.32114	2.17073	2.01124	1.35919	1.64183	1.67075	0.870784	1.85752	1.28978	1.33936	0.922848	1.2873	1.50051	1.23689	linear	high-quality
627	5.526	1169.33	Unknown	[M-H]-	2.348	1.19671	1.87772	1.80747	1.76512	1.58273	1.86733	1.73839	2.35747	2.39263	2.46514	2.40508	1.91171	1.83122	1.80056	1.84783	2.37977	2.00242	2.23774	2.20664	2.03238	1.88814	1.6191	1.84654	cubic	high-quality
562	22.309	436.773	Unknown	[M-H]-	2.34351	2.38466	2.15861	2.29559	2.15038	2.04394	1.98633	2.06022	2.70398	2.614	2.42526	2.58108	2.12459	2.00608	2.31827	2.14965	2.33912	2.25627	2.17233	2.25591	2.00608	1.96164	2.03023	1.99932	linear	high-quality
292	5.502	194.693	Unknown	[M-H]-	2.34001	1.65977	2.38449	2.12809	1.75986	3.94701	2.6792	2.79536	1.7858	3.05176	4.79593	3.21116	1.3076	1.76912	3.83951	2.30541	1.40954	1.88775	2.80895	2.03541	2.03974	1.29647	1.18897	1.50839	linear	high-quality
15	5.505	79.9578	Unknown	[M-H]-	2.33341	1.43488	2.14308	1.97046	2.09439	2.51932	1.57652	2.06341	2.16079	2.24046	2.61227	2.33784	1.99259	2.64768	2.21833	2.2862	2.28915	2.71407	2.08554	2.36292	0.974551	1.52341	3.24522	1.91439	linear	high-quality
38	8.881	95.0138	Unknown	[M-H2O-H]-	2.33268	2.45969	1.85378	2.21538	1.20491	0.772572	1.39626	1.12458	3.28354	3.19169	2.84776	3.10766	2.4226	2.57578	2.78113	2.59317	1.28065	1.26958	1.24615	1.26546	1.19741	1.09489	1.10187	1.13139	cubic	high-quality
80	8.123	115.03	Unknown	[M-H]-	2.32178	2.24444	1.54901	2.03841	1.86617	1.78664	1.88073	1.84451	1.86072	2.92916	1.6206	2.13683	1.9766	1.82993	1.60236	1.80296	1.55271	1.86072	2.91008	2.10784	1.89168	1.46629	3.38501	2.24766	cubic	low reproducibility
430	22.311	298.861	Unknown	[M-H]-	2.31985	2.48253	2.26021	2.3542	2.04493	2.1767	2.04439	2.08868	2.70756	2.4912	2.65334	2.61737	2.3936	2.32799	2.46897	2.39685	2.34697	2.40716	2.34913	2.36775	2.10512	2.23255	2.1241	2.15393	linear	high-quality
366	8.971	239.077	w/o MS2:2',4-Dihydroxychalcone	[M-H]-	2.31703	2.46254	2.47516	2.41824	1.63824	1.42556	1.57561	1.54647	3.15421	3.0313	2.81968	3.00173	2.68437	2.62539	2.68489	2.66488	1.58251	1.44971	1.35219	1.46147	1.22061	1.16763	1.13462	1.17429	quadratic	high-quality
238	8.047	179.314	Unknown	[M-H]-	2.29845	2.29576	1.55824	2.05081	1.43981	2.40611	2.06427	1.97006	2.04274	3.35627	3.13017	2.84306	2.08581	2.17732	2.75872	2.34062	2.48148	1.99967	1.71974	2.06696	2.26884	2.06427	1.22178	1.85163	linear	high-quality
368	8.08	239.077	w/o MS2:2',4'-Dihydroxychalcone	[M-H]-	2.29738	2.1984	2.3723	2.28936	1.57022	1.61045	1.80959	1.66342	2.42633	2.34983	2.38216	2.3861	2.35732	2.15542	1.97639	2.16304	2.23705	2.16883	2.19485	2.20024	2.14122	1.99768	1.87623	2.00505	linear	high-quality
612	9.194	683.224	w/o MS2:NCGC00384589-01![(2R,3R,4S,5R,6R)-6-[2-(3,4-dihydroxyphenyl)ethoxy]-3,5-dihydroxy-4-[(2S,3R,4R,5R,6S)-3,4,5-trihydroxy-6-methyloxan-2-yl]oxyoxan-2-yl]methyl (E)-3-(4-hydroxy-3-methoxyphenyl)prop-2-enoate	[M-H]-	2.29214	1.88936	2.1895	2.12367	1.94097	1.75736	1.8693	1.85588	2.51364	2.89182	2.09771	2.50105	2.27013	1.69212	2.08025	2.01417	1.83316	1.58267	1.72275	1.71286	1.12694	1.29469	1.16654	1.19606	quadratic	high-quality
240	8.024	179.355	Unknown	[M-H]-	2.28983	2.45642	2.31406	2.35343	1.06313	2.25045	1.62044	1.64467	3.53773	1.88396	2.8744	2.76536	3.32874	3.2621	2.54728	3.04604	2.68964	2.62301	1.79309	2.36858	2.48368	1.62347	1.26303	1.79006	linear	high-quality
146	8.966	143.035	w/o MS2:Unknown (carbon number 6)	[M-H]-	2.2884	2.11925	2.3322	2.24662	1.31954	1.43923	1.62387	1.46088	3.03676	2.83778	2.99674	2.95709	2.47341	2.67391	2.56819	2.57184	1.40298	1.27876	1.37202	1.35126	1.03334	1.20023	1.08129	1.10495	linear	high-quality
624	9.196	1025.34	Unknown	[M-H]-	2.28622	2.08227	2.20024	2.18958	1.87627	1.73803	1.89584	1.83671	2.45968	2.77224	2.2899	2.50727	2.12812	1.60565	2.13989	1.95788	1.81987	1.45884	1.7171	1.66527	1.02437	1.15801	1.14873	1.11037	quadratic	high-quality
165	8.654	149.045	w/o MS2:Arabinose	[M-H]-	2.27782	2.0898	2.17415	2.18059	1.49522	1.64044	1.51533	1.55033	2.91605	2.69169	2.95724	2.85499	2.39553	2.49937	2.44704	2.44732	1.41969	1.60225	1.57049	1.53081	1.19384	1.40274	1.20138	1.26599	cubic	high-quality
41	8.077	97.0298	Unknown	[M-H]-	2.27071	1.92202	2.04677	2.07983	1.66164	1.67492	1.58627	1.64095	2.38459	2.12653	2.695	2.40204	1.94728	1.99109	2.01509	1.98449	2.35723	1.93462	1.99109	2.09431	1.47467	2.18488	1.4904	1.71665	quadratic	high-quality
483	8.084	360.122	w/o MS2:Ofloxacin	[M-H]-	2.26541	2.05489	2.15266	2.15766	1.68966	1.81403	1.77282	1.75884	2.35981	2.34221	2.26017	2.32073	2.1137	2.11033	1.89007	2.03803	2.12457	2.21747	2.2287	2.19025	1.7717	1.79268	1.83088	1.79842	linear	high-quality
436	10.171	301.052	w/o MS2:PIPES	[M-H]-	2.26425	1.74064	1.85688	1.95393	1.8258	1.80285	1.62227	1.75031	1.7802	1.85688	1.74064	1.79258	1.73089	1.69	2.01025	1.81038	1.5282	1.9705	1.55906	1.68592	1.16504	1.40716	1.72846	1.43355	quadratic	high-quality
167	8.967	149.046	w/o MS2:Arabinose	[M-H]-	2.26272	2.31933	2.18045	2.25417	1.26863	1.43769	1.32259	1.34297	3.13652	2.92836	2.91817	2.99435	2.50261	2.72144	2.79919	2.67441	1.40398	1.27794	1.33489	1.33894	1.26912	1.12799	1.03374	1.14362	quadratic	high-quality
425	22.298	294.902	Unknown	[M-H2O-H]-	2.25888	2.0176	2.14918	2.14188	1.9303	1.93815	2.06154	1.97666	2.36076	2.31626	2.31002	2.32901	2.1399	2.13137	2.08958	2.12028	2.1592	2.00066	2.06154	2.0738	1.88275	1.80911	1.95872	1.88353	quadratic	high-quality
89	22.235	116.978	Unknown	[M-H2O-H]-	2.25852	2.28571	2.14239	2.22887	1.96448	2.13992	1.86193	1.98878	2.23381	2.42161	2.41049	2.3553	1.99413	2.22393	1.9966	2.07155	2.16463	2.69218	2.30547	2.38743	1.94471	1.98177	2.05467	1.99372	linear	high-quality
584	9.835	503.162	D-(+)-Melezitose	[M-H]-	2.25116	2.76357	2.17503	2.39659	2.20871	2.18528	2.44881	2.28093	2.61717	2.81188	2.74454	2.72453	2.5791	2.56007	2.44734	2.52884	1.72265	1.87637	1.60406	1.73436	1.38007	1.54697	1.35664	1.42789	linear	high-quality
428	22.299	296.882	Unknown	[M-H]-	2.23826	1.96435	2.10343	2.10201	1.83449	1.75076	1.90616	1.83047	2.37238	2.29361	2.33902	2.335	2.28722	1.99486	2.05447	2.11219	2.0637	1.95654	2.1084	2.04288	1.84159	1.69257	1.64574	1.72663	linear	high-quality
32	8.077	89.0245	w/o MS2:3-Hydroxypropanoic acid	[M-H]-	2.23344	2.15245	2.02083	2.13557	1.62983	1.71604	1.70317	1.68301	2.45926	2.4326	2.44146	2.44444	2.15183	2.12197	2.13509	2.13629	2.05756	2.22945	2.24939	2.1788	1.82618	1.9849	1.90362	1.9049	linear	high-quality
194	8.975	161.046	w/o MS2:3-Hydroxy-3-methylglutaric acid	[M-H2O-H]-	2.23011	2.26847	2.17877	2.22578	1.40551	1.39639	1.3879	1.3966	3.04539	3.02472	3.08058	3.05023	2.70711	2.62212	2.5907	2.63998	1.33305	1.37881	1.39687	1.36958	1.08363	1.10549	1.0751	1.08807	quadratic	high-quality
620	5.479	781.212	w/o MS2:C34H40O18	[M-H]-	2.22398	2.47619	2.17573	2.29197	2.38408	2.12528	2.4104	2.30659	2.23933	2.36873	2.71525	2.4411	2.39505	2.20204	2.74596	2.44768	2.10335	2.17134	2.60779	2.29416	2.28977	2.10774	2.48497	2.29416	linear	high-quality
355	8.066	225.061	w/o MS2:1,8,9-Anthracenetriol	[M-H]-	2.21611	2.36711	2.08647	2.22323	1.7147	1.59819	1.64504	1.65264	2.74005	2.38789	2.41896	2.51564	2.48533	2.24855	2.02268	2.25219	2.23741	2.31637	2.18319	2.24566	2.21017	2.24426	2.22887	2.22777	cubic	high-quality
480	8.065	359.118	w/o MS2:ROSMARINIC ACID	[M-H]-	2.21502	2.12439	1.9515	2.09697	1.59741	1.69112	1.61281	1.63378	2.49172	2.34606	2.24541	2.36106	2.15064	2.04786	1.9891	2.06253	1.97495	1.95075	2.16421	2.02997	1.79785	1.81666	1.97206	1.86219	quadratic	high-quality
63	8.075	107.035	Unknown	[M-H]-	2.2098	2.29306	2.26109	2.25465	1.63566	1.88743	1.84081	1.78797	2.25243	2.60211	2.31704	2.39052	2.33702	2.03929	2.19382	2.19004	2.22379	2.23045	2.3963	2.28351	2.05195	1.76954	1.99533	1.93894	linear	high-quality
33	8.657	89.0246	w/o MS2:3-Hydroxypropanoic acid	[M-H]-	2.20568	2.23953	2.19508	2.21343	1.35748	1.38123	1.30631	1.34834	2.97116	2.78079	2.90072	2.88422	2.6333	2.53418	2.75018	2.63922	1.2697	1.51373	1.41131	1.39825	1.05203	1.17863	1.00301	1.07789	linear	high-quality
543	9.184	401.129	w/o MS2:(2S)-2-phenyl-7-[(2S,3R,4S,5S,6R)-3,4,5-trihydroxy-6-(hydroxymethyl)oxan-2-yl]oxy-2,3-dihydrochromen-4-one	[M+Cl]-	2.2049	1.76871	2.11734	2.03032	1.90026	1.85237	1.69277	1.81513	2.2643	2.47831	2.08347	2.27536	2.18759	1.65066	1.93513	1.92446	1.88574	1.74794	1.88986	1.84118	1.28806	1.483	1.29477	1.35528	quadratic	high-quality
234	8.964	179.056	Glucose	[M-H]-	2.20243	2.25829	2.22522	2.22865	1.36351	1.33874	1.41614	1.3728	2.98293	2.95246	2.97727	2.97089	2.67968	2.5528	2.6183	2.61693	1.30634	1.40475	1.37456	1.36188	1.12468	1.10392	1.0699	1.0995	cubic	high-quality
79	4.924	115.004	w/o MS2:Fumaric acid	[M-H]-	2.20141	3.30901	2.39564	2.63535	1.01057	1.13774	1.27648	1.1416	0.864889	0.957382	0.511105	0.777792	0.890325	0.647531	0.25675	0.598202	2.21528	1.47303	1.74357	1.81063	1.71813	1.27648	1.66726	1.55396	linear	high-quality
289	5.499	194.526	Unknown	[M-H]-	2.20043	3.34387	3.30966	2.95132	3.36036	1.76656	2.11152	2.41281	3.28531	3.05444	1.18573	2.50849	1.72131	3.12044	3.29822	2.71332	2.24414	3.27077	3.3981	2.971	1.39191	2.28781	1.91369	1.86447	cubic	high-quality
232	8.654	179.056	Psicose	[M-H]-	2.19554	2.20672	2.15431	2.18552	1.32577	1.31036	1.32896	1.3217	2.93921	2.90955	2.88895	2.91257	2.65648	2.56423	2.58258	2.6011	1.30785	1.47114	1.44576	1.40825	1.09634	1.16998	1.04739	1.10457	linear	high-quality
323	8.491	209.066	w/o MS2:1,3,7-Trimethyluric acid	[M-H]-	2.19478	2.53162	1.87757	2.20132	1.7984	2.22624	2.202	2.07555	2.1075	2.66844	2.75815	2.51136	2.42754	1.9811	1.76575	2.05813	1.70952	1.47113	1.73348	1.63805	1.48399	1.81901	1.53222	1.61174	quadratic	high-quality
23	8.078	87.0087	w/o MS2:Pyruvic acid	[M-H]-	2.19148	1.94341	2.30017	2.14502	1.45433	1.61044	1.68286	1.58254	2.11026	2.23564	2.04272	2.12954	1.70855	1.76789	1.79797	1.75814	1.94	2.06439	2.05934	2.02124	1.99934	1.91388	1.81334	1.90885	quadratic	high-quality
73	8.077	113.024	w/o MS2:FT-OH	[M-H]-	2.18973	2.14271	2.02234	2.11826	1.6038	1.66564	1.68085	1.6501	2.52047	2.3954	2.49586	2.47058	2.14216	2.17125	2.17779	2.16373	2.03247	2.13043	2.20789	2.1236	1.80888	1.94839	1.97585	1.91104	linear	high-quality
602	22.3	574.686	Unknown	[M+Na-2H]-	2.16991	2.02784	2.20442	2.13406	1.8036	1.97619	1.84371	1.8745	2.39591	2.54293	2.41842	2.45242	2.16058	2.03346	2.08588	2.09331	1.96207	2.02409	2.19323	2.0598	1.88838	2.0419	1.8275	1.91926	cubic	high-quality
95	8.656	119.035	w/o MS2:PURINE	[M-H]-	2.16592	2.11558	2.16867	2.15005	1.35264	1.28192	1.36326	1.33261	2.96638	2.73356	2.84147	2.84714	2.65373	2.6016	2.43404	2.56312	1.30787	1.34716	1.36754	1.34086	1.20862	1.11951	0.965114	1.09775	cubic	high-quality
168	4.665	149.986	Unknown	[M-H]-	2.16305	2.08636	1.60907	1.95283	0.996175	0.864049	1.13215	0.99746	1.73814	1.58726	1.96913	1.76484	1.7031	1.64319	1.30991	1.55207	1.85852	1.98305	1.54741	1.79633	1.27172	1.42743	1.42743	1.37553	quadratic	high-quality
331	22.296	212.957	Unknown	[M-H]-	2.16052	1.74453	1.99744	1.9675	1.75064	2.02099	1.88494	1.88552	2.51285	2.50413	2.4021	2.47303	2.03058	2.11779	2.14483	2.09773	2.0768	2.06721	2.10994	2.08465	1.87448	1.91983	1.95297	1.91576	linear	high-quality
392	22.305	252.892	Unknown	[M+Cl]-	2.15965	1.93651	1.99218	2.02945	1.93176	1.86671	1.74614	1.8482	2.39796	2.46602	2.29423	2.38607	1.91888	2.07121	1.94465	1.97825	1.94329	1.98878	2.02212	1.98473	1.65514	1.77054	1.88635	1.77068	cubic	high-quality
364	22.303	238.859	Unknown	[M-H2O-H]-	2.14856	2.33918	1.95319	2.14698	1.78723	2.08028	1.88776	1.91842	2.54687	2.32211	2.48523	2.45141	2.4179	2.45868	2.36099	2.41252	2.22253	2.25857	2.01768	2.16626	1.97311	2.00441	2.14097	2.0395	linear	high-quality
96	8.965	119.035	w/o MS2:PURINE	[M-H]-	2.14405	2.26776	2.26624	2.22602	1.39917	1.36973	1.38362	1.38417	3.04976	3.02903	2.99237	3.02372	2.75056	2.66107	2.44446	2.6187	1.36961	1.30383	1.32625	1.33323	1.12646	1.06431	0.966633	1.05247	quadratic	high-quality
119	3.06	131.071	w/o MS2:2-Hydroxy-4-methylpentanoic acid	[M-H]-	2.14206	2.21524	2.00134	2.11955	7.76682	7.63735	7.81607	7.74008	0.0537126	0.0860793	0	0.0465973	0	0	0.147998	0.0493327	1.26254	0.757335	1.23861	1.08616	0.733412	0.588465	0.761557	0.694478	linear	high-quality
34	8.963	89.0247	w/o MS2:3-Hydroxypropanoic acid	[M-H]-	2.14154	2.26651	2.20575	2.2046	1.31865	1.45751	1.37198	1.38271	3.03048	2.98128	3.12192	3.04456	2.60701	2.50174	2.60759	2.57211	1.25863	1.4214	1.296	1.32534	1.07031	1.13644	0.999849	1.06887	quadratic	high-quality
484	8.649	360.123	w/o MS2:Ofloxacin	[M-H]-	2.14081	2.0918	2.01824	2.08362	1.16864	1.37301	1.40368	1.31511	2.5809	2.49155	2.72673	2.59973	2.41427	2.39617	2.28686	2.36576	1.34052	1.55098	1.56587	1.48579	1.23996	1.09759	0.886432	1.07466	cubic	high-quality
100	8.236	122.976	Unknown	[M-H]-	2.14079	2.22136	2.16393	2.17536	1.72326	1.78818	1.66953	1.72699	2.15901	2.22747	2.25541	2.21396	1.97963	1.88286	1.82513	1.89587	1.7924	2.02139	1.91353	1.90911	1.76566	1.70196	1.91069	1.79277	quadratic	high-quality
50	8.958	101.024	w/o MS2:2-Oxobutyric acid	[M-H2O-H]-	2.14067	2.2258	2.21016	2.19221	1.37155	1.32761	1.44561	1.38159	3.00607	2.75761	2.81733	2.86034	2.363	2.68979	2.35304	2.46861	1.45321	1.55878	1.26003	1.424	1.16436	1.09767	1.10754	1.12319	quadratic	high-quality
326	7.388	210.044	Unknown	[M-H]-	2.13255	2.19927	1.86726	2.06636	2.1119	2.1532	2.68537	2.31683	2.21516	2.21039	2.44709	2.29088	2.00547	2.38196	2.80452	2.39731	1.38116	1.41928	1.58926	1.46323	1.32238	1.29061	1.14128	1.25142	linear	high-quality
618	9.142	721.199	Unknown	[M+K-2H]-	2.13011	1.66854	2.10437	1.96767	2.3226	2.54594	1.87306	2.2472	2.06699	2.03641	2.59808	2.23383	2.18565	1.83346	2.46047	2.15986	2.234	1.69533	1.78942	1.90625	1.54805	2.18839	1.79583	1.84409	linear	high-quality
169	10.173	150.024	Unknown	[M-H]-	2.12776	2.29723	2.15915	2.19471	2.11521	2.31607	1.97084	2.13404	2.21877	2.7523	2.52948	2.50018	2.35686	2.10265	2.48554	2.31502	1.54716	2.16542	2.08382	1.93214	2.03675	1.64131	1.68525	1.78777	linear	high-quality
117	8.658	131.035	w/o MS2:Ethylmalonic acid	[M-H]-	2.11987	2.49995	2.3027	2.30751	1.55237	1.15656	1.30729	1.33874	2.76207	2.92197	2.60742	2.76382	2.25028	2.68737	2.78632	2.57465	1.45801	1.51043	1.24569	1.40471	0.874126	1.2529	0.921309	1.01611	linear	high-quality
75	8.657	113.025	w/o MS2:FT-OH	[M-H]-	2.11914	2.00425	2.09881	2.07407	1.22904	1.23136	1.34354	1.26798	3.1164	2.75918	2.92777	2.93445	2.66516	2.60917	2.65579	2.64337	1.36175	1.43508	1.42499	1.40728	1.13731	1.14113	1.01692	1.09845	quadratic	high-quality
453	22.298	334.837	Unknown	[M-H]-	2.11911	2.05243	2.05606	2.07586	1.83377	1.9099	1.74434	1.82934	2.55406	2.20592	2.31148	2.35715	1.75308	2.10413	2.01933	1.95885	2.03474	1.96261	2.0352	2.01085	1.76826	1.80862	1.76872	1.78186	cubic	high-quality
138	8.159	140.986	Unknown	[M-H]-	2.11	2.21869	2.19346	2.17405	1.65295	1.54038	1.9693	1.72087	1.93436	2.4477	2.06828	2.15011	1.91495	1.87517	2.05566	1.94859	2.05081	2.0741	1.95086	2.02526	1.7888	1.81791	2.07604	1.89425	linear	high-quality
367	8.654	239.077	w/o MS2:2',4-Dihydroxychalcone	[M-H]-	2.10869	2.09575	2.11182	2.10542	1.36917	1.49673	1.50187	1.45592	2.68884	2.73567	2.69736	2.70729	2.47233	2.48877	2.32181	2.42763	1.4342	1.44734	1.47744	1.45299	1.19847	1.29945	1.18827	1.22873	cubic	high-quality
60	7.843	105.02	w/o MS2:Glyceric acid	[M-H]-	2.10688	2.13478	2.04692	2.09619	2.11819	2.24111	2.32972	2.22967	2.49978	2.55257	2.24413	2.43216	2.14534	2.22716	2.07897	2.15049	1.75394	2.00243	2.06691	1.94109	1.76186	1.90816	1.8795	1.84984	linear	high-quality
175	22.344	154.916	Unknown	[M-H]-	2.10609	2.17999	2.07956	2.12188	1.29692	2.18757	2.00755	1.83068	2.1383	2.04924	2.41877	2.2021	2.76176	1.81615	2.46804	2.34865	2.16862	2.35055	1.78962	2.10293	2.18189	1.53759	1.67971	1.79973	linear	high-quality
74	8.963	113.025	w/o MS2:FT-OH	[M-H2O-H]-	2.10134	2.14821	2.1395	2.12968	1.3161	1.42423	1.38719	1.37584	3.08774	2.79031	3.21502	3.03102	2.60528	2.62827	2.65349	2.62901	1.21623	1.36876	1.39867	1.32789	1.03853	1.07908	1.01711	1.04491	quadratic	high-quality
129	3.045	135.045	w/o MS2:Caffeic acid	[M-H]-	2.09969	2.56379	2.44776	2.37041	2.49304	2.71377	2.88356	2.69679	1.95254	1.73465	1.91293	1.8667	2.36853	2.84677	2.84394	2.68641	2.32608	2.78168	2.80149	2.63642	3.37312	2.58925	2.48172	2.8147	linear	high-quality
315	22.301	196.926	Unknown	[M+K-2H]-	2.09816	2.04798	2.26644	2.13753	1.65482	1.74455	1.67449	1.69129	1.81975	1.84076	2.57137	2.07729	1.98204	2.3528	1.80515	2.04666	2.00569	2.31964	1.88012	2.06848	1.45205	1.71028	1.67647	1.61293	quadratic	high-quality
558	22.271	430.739	Unknown	[M-H]-	2.09621	2.05439	2.04679	2.0658	1.68562	1.79017	1.94794	1.80791	2.38515	2.64368	2.67029	2.56637	2.14184	2.44979	2.40416	2.33193	2.26159	2.21787	2.23878	2.23942	1.8681	1.90232	1.78446	1.85163	linear	high-quality
579	22.304	474.73	Unknown	[M+K-2H]-	2.09407	2.15465	1.96402	2.07091	1.87921	1.8994	1.88809	1.8889	2.41312	2.16757	2.27419	2.28496	1.84205	2.29842	2.24673	2.12907	1.92202	1.95191	1.82671	1.90021	1.75805	1.99714	1.90425	1.88648	linear	high-quality
504	22.305	374.772	Unknown	[M+Cl]-	2.09281	2.08185	2.2504	2.14169	1.83603	1.87984	1.96564	1.89384	2.46032	2.25709	2.62035	2.44592	2.16886	2.25648	2.36479	2.26338	2.1932	2.19199	2.16765	2.18428	1.8628	1.88958	1.90783	1.88674	linear	high-quality
94	8.079	119.035	w/o MS2:PURINE	[M-H]-	2.09119	2.08596	1.92856	2.03524	1.52026	1.50732	1.47726	1.50162	2.33941	2.29539	2.34988	2.32823	1.99304	2.13468	1.88917	2.00563	1.90567	2.03734	1.9788	1.97394	1.74008	1.83563	1.66015	1.74529	quadratic	high-quality
461	9.19	341.108	Sucrose	[M-H]-	2.08993	1.65345	2.07631	1.9399	1.87827	1.79124	1.70869	1.79273	2.23387	2.43699	2.03124	2.23403	2.11693	1.60244	1.99971	1.90636	1.75164	1.55985	1.70824	1.67324	1.1427	1.36285	1.19477	1.23344	quadratic	high-quality
486	8.086	361.123	w/o MS2:[(3aS,4S,5S,6E,10Z,11aR)-6-formyl-5-hydroxy-10-(hydroxymethyl)-3-methylidene-2-oxo-3a,4,5,8,9,11a-hexahydrocyclodeca[b]furan-4-yl] 2-methylprop-2-enoate	[M-H]-	2.08262	2.30466	2.13513	2.17414	1.76608	1.72857	1.75257	1.74907	2.43368	2.76523	2.37967	2.52619	1.9131	1.83659	1.75708	1.83559	1.8936	2.12313	1.9236	1.98011	1.88009	1.62205	1.99561	1.83259	linear	high-quality
233	8.075	179.056	Psicose	[M-H]-	2.08241	2.01467	1.90343	2.00017	1.52712	1.5276	1.57895	1.54455	2.37209	2.29125	2.23568	2.29968	2.04062	2.03163	1.97851	2.01692	1.94341	2.01129	2.08127	2.01199	1.71015	1.8234	1.83007	1.78787	quadratic	high-quality
479	8.655	359.117	w/o MS2:ROSMARINIC ACID	[M-H]-	2.08137	2.12673	2.02051	2.0762	1.32451	1.2575	1.35696	1.31299	2.9958	2.75819	2.89092	2.88164	2.5597	2.31712	2.45834	2.44505	1.35818	1.38515	1.40866	1.384	1.09541	1.08232	1.02152	1.06642	cubic	high-quality
617	9.141	719.2	Unknown	[M+Cl]-	2.08032	1.66855	2.22058	1.98982	2.26662	2.48183	1.79248	2.18031	1.9435	2.08645	2.68138	2.23711	2.15259	1.82452	2.45433	2.14381	2.25518	1.62962	1.68885	1.85788	1.63803	2.03484	1.71912	1.79733	quadratic	high-quality
52	8.657	101.025	w/o MS2:2-Oxobutyric acid	[M-H2O-H]-	2.07908	2.00307	2.23696	2.10637	1.26269	1.18697	1.34138	1.26368	2.81809	2.62821	3.14178	2.86269	2.36702	2.41206	2.53087	2.43665	1.23157	1.34009	1.21026	1.26064	0.9913	1.09049	0.963223	1.015	quadratic	high-quality
144	8.656	143.035	w/o MS2:Unknown (carbon number 6)	[M-H]-	2.07824	1.98218	2.20163	2.08735	1.14978	1.066	1.16593	1.12724	3.15434	3.0874	3.10587	3.11587	2.18918	2.53833	2.40432	2.37728	1.22175	1.37653	1.31053	1.30294	1.02435	0.989686	0.979614	0.997882	quadratic	high-quality
502	7.874	373.099	w/o MS2:skullcapflavone II	[M-H]-	2.07701	2.24475	2.42005	2.24727	2.1027	2.29613	2.41552	2.27145	2.64522	2.67544	2.32636	2.54901	2.23418	2.24475	1.59797	2.02563	1.88811	2.03168	1.873	1.93093	1.95612	1.79593	1.87602	1.87602	linear	high-quality
195	8.663	161.046	w/o MS2:3-Hydroxy-3-methylglutaric acid	[M-H2O-H]-	2.07493	2.14552	1.96773	2.06273	1.34887	1.32846	1.37111	1.34948	2.89821	2.74887	2.6701	2.77239	2.51238	2.4096	2.47634	2.46611	1.30574	1.40887	1.3749	1.36317	1.13878	1.17422	1.06114	1.12471	cubic	high-quality
269	7.866	193.035	w/o MS2:D-sorbosonic acid	[M-H]-	2.06237	2.06237	2.00245	2.0424	1.99629	2.15621	2.20494	2.11915	2.20586	2.54441	2.23303	2.32777	2.02512	2.03375	1.78696	1.94861	1.89752	1.7564	1.74939	1.8011	1.7706	1.68053	1.77469	1.74194	cubic	high-quality
178	22.292	156.991	w/o MS2:PFCA-perfluoroalkyl_Hsubstituted_1DB	[M+Na-2H]-	2.0608	2.00244	2.11001	2.05775	1.755	1.87992	1.95995	1.86496	2.37789	2.27147	2.326	2.32512	2.10833	2.0539	1.94297	2.03507	2.0622	2.0784	2.1321	2.0909	1.83943	1.76364	1.8811	1.82806	cubic	high-quality
193	8.078	161.045	w/o MS2:3-Hydroxy-3-methylglutaric acid	[M-H2O-H]-	2.05708	1.99939	1.85489	1.97045	1.51048	1.55514	1.54454	1.53672	2.36715	2.22974	2.20564	2.26751	2.0552	2.05437	1.92091	2.01016	1.87443	1.97314	2.05332	1.96696	1.70318	1.83651	1.77788	1.77252	quadratic	high-quality
433	8.658	299.098	w/o MS2:carviolin	[M-H]-	2.04643	2.35399	1.94873	2.11638	1.10078	1.10207	0.953125	1.05199	3.18605	2.69213	3.10282	2.99367	2.16426	2.84301	2.2955	2.43426	1.30899	1.24266	1.09306	1.2149	0.838576	1.08921	0.840977	0.922921	quadratic	high-quality
463	9.207	341.344	Unknown	[M-H]-	2.03462	2.09034	3.43154	2.51883	2.36893	2.20575	1.55704	2.04391	3.86534	1.76797	1.29437	2.30923	2.06646	1.52918	3.59073	2.39546	2.58384	2.81069	1.85155	2.41536	1.43764	1.29835	0.58596	1.10732	linear	high-quality
592	9.571	533.135	w/o MS2:trihydroxyflavone C-pentoside C-pentoside	[M-H]-	2.03429	2.18841	1.86937	2.03069	0.729321	0.564399	0.614092	0.635937	0.00769762	0.0501884	0.0977205	0.0518689	0.121487	0.25184	0.044427	0.139251	2.45848	2.26907	2.27339	2.33365	2.11495	2.05374	2.23018	2.13296	linear	high-quality
421	22.306	292.827	Unknown	[M+Cl]-	2.03146	2.3302	2.40299	2.25488	2.16126	2.31303	1.95592	2.1434	2.59666	2.36522	2.80131	2.58773	2.47922	2.25122	2.5685	2.43298	2.18186	2.38445	2.39956	2.32196	2.12211	2.02871	2.09052	2.08045	linear	high-quality
450	10.319	321.08	w/o MS2:Vulpinic Acid	[M-H2O-H]-	2.03034	1.87638	1.90633	1.93768	1.87305	1.76727	1.7574	1.79924	2.33996	2.90409	2.87291	2.70565	2.1746	2.31395	2.44467	2.31107	1.74919	2.05565	1.5862	1.79701	1.5072	1.24994	1.5555	1.43755	quadratic	high-quality
338	9.021	215.032	w/o MS2:5-Methoxypsoralen	[M+Cl]-	2.02454	1.89297	1.87375	1.93042	1.87024	1.49843	1.96184	1.77683	2.04006	2.17437	1.97419	2.06287	2.22541	2.77545	2.60056	2.53381	1.58205	1.37509	1.43358	1.46358	1.86655	1.53531	1.70805	1.7033	linear	high-quality
116	8.078	131.035	w/o MS2:Glutaric acid (Not validated)	[M-H]-	2.024	1.99306	2.0542	2.02375	1.54053	1.65492	1.799	1.66482	2.4554	2.38986	2.33368	2.39298	1.87272	2.08611	2.05025	2.00303	1.98193	2.14291	2.09217	2.07234	1.79793	1.7537	1.75706	1.76956	quadratic	high-quality
625	9.15	1061.32	Unknown	[M+Cl]-	2.0239	1.67061	2.21842	1.97097	2.01699	2.32476	1.88832	2.07669	1.91513	2.06044	2.43825	2.13794	2.26675	1.88235	2.18341	2.11084	2.1605	1.85244	1.85045	1.95446	1.6435	1.78417	1.69956	1.70907	cubic	high-quality
13	8.077	73.0296	w/o MS2:Methylacetate	[M-H]-	2.02071	1.67415	1.80737	1.83408	1.82862	1.65249	1.56591	1.68234	4.48864	2.42265	2.37554	3.09561	2.28936	2.63995	2.34955	2.42629	1.89177	1.97387	1.99478	1.95347	1.93569	1.87005	1.91993	1.90856	quadratic	high-quality
166	8.071	149.045	w/o MS2:Arabinose	[M-H]-	2.01763	1.93222	1.97702	1.97562	1.4925	1.57304	1.57135	1.54563	2.50948	2.33661	2.36103	2.40238	1.95669	2.04351	1.88564	1.96195	2.05001	2.01656	1.98068	2.01575	1.78213	1.8192	1.80849	1.80327	quadratic	high-quality
182	22.299	158.97	Unknown	[M-H]-	2.01525	2.07738	2.07468	2.05577	1.91411	1.90012	1.95365	1.92263	2.47975	2.24203	2.34156	2.35444	2.05597	2.12575	2.13336	2.10502	2.11854	2.13418	2.05118	2.1013	1.75939	1.72683	1.74954	1.74525	cubic	high-quality
39	8.079	95.0142	Unknown	[M-H2O-H]-	2.01216	1.95819	1.92988	1.96675	1.36912	1.39846	1.57866	1.44875	2.46108	2.22143	2.05916	2.24722	1.67034	2.2072	2.27431	2.05062	1.78588	2.19964	1.89848	1.96133	1.95302	1.62918	1.77534	1.78585	quadratic	high-quality
5	8.958	71.0141	Unknown	[M-H2O-H]-	2.01034	2.21583	2.34497	2.19038	1.33234	1.48801	1.37436	1.39823	2.82241	2.9635	3.02913	2.93835	2.45402	2.7075	2.46326	2.54159	1.24469	1.5026	1.3626	1.36996	1.08555	0.998029	0.950062	1.01121	quadratic	high-quality
51	8.075	101.025	w/o MS2:2-Oxobutyric acid	[M-H2O-H]-	2.00289	1.98476	2.07749	2.02171	1.39487	1.6278	1.70582	1.57616	2.20558	2.11375	2.20361	2.17431	1.90442	1.94073	1.84305	1.89606	1.88882	1.89766	1.85056	1.87901	1.72769	1.74466	1.73676	1.73637	quadratic	high-quality
564	22.308	438.771	Unknown	[M-H]-	2.00194	1.90185	1.87294	1.92558	1.83697	1.80351	1.84856	1.82968	2.073	1.98178	1.96292	2.0059	1.93328	1.96513	2.01436	1.97092	2.03828	1.78692	2.07651	1.96724	1.67987	1.74885	1.61789	1.6822	cubic	high-quality
183	22.262	158.991	Unknown	[M-H]-	1.99863	2.11778	2.12781	2.08141	1.58904	1.69752	1.8172	1.70125	2.28982	2.31151	2.24847	2.28327	2.13781	2.12957	2.24501	2.1708	2.04417	2.09058	1.83873	1.99116	1.82335	1.72929	1.79005	1.7809	cubic	high-quality
619	5.503	779.219	w/o MS2:[(2R,3S,4S,5R,6R)-3,4-dihydroxy-6-[(2S,3S,4S,5R)-3-hydroxy-2,5-bis(hydroxymethyl)-4-[(E)-3-(4-hydroxyphenyl)prop-2-enoyl]oxyoxolan-2-yl]oxy-5-[(E)-3-(4-hydroxyphenyl)prop-2-enoyl]oxyoxan-2-yl]methyl (E)-3-(4-hydroxyphenyl)prop-2-enoate	[M-H]-	1.988	2.3798	2.151	2.17293	2.07882	2.09686	2.03457	2.07008	2.39493	2.37281	2.41356	2.39377	2.20689	2.22377	2.13063	2.1871	2.38271	2.13121	2.31925	2.27772	1.96471	1.94375	1.9193	1.94259	linear	high-quality
61	5.505	106.981	Unknown	[M-H]-	1.98482	1.88186	1.69935	1.85534	2.3124	1.54491	1.9193	1.92554	1.88186	2.46918	2.84122	2.39742	1.66659	1.49578	2.57681	1.91306	1.54023	2.03629	1.54257	1.70637	1.89824	1.73211	1.94036	1.8569	linear	high-quality
6	8.659	71.0142	Unknown	[M-H2O-H]-	1.98312	2.22064	2.36507	2.18961	1.38012	1.39559	1.50355	1.42642	2.63746	2.82844	2.8442	2.77004	2.44079	2.5632	2.62842	2.54414	1.24502	1.49932	1.45278	1.39904	1.07928	1.18564	1.15734	1.14075	linear	high-quality
249	8.085	179.609	Unknown	[M-H]-	1.98183	1.99908	2.77842	2.25311	2.29529	1.65687	1.81503	1.9224	2.43045	3.25867	3.04874	2.91262	2.08248	1.8668	2.9826	2.31063	2.39019	3.33919	2.55123	2.7602	2.07385	2.22627	1.56772	1.95595	linear	high-quality
508	9.126	377.084	w/o MS2:4-hydroxy-5-[(2S,3R,4S,5S,6R)-3,4,5-trihydroxy-6-(hydroxymethyl)oxan-2-yl]oxy-1H-benzo[f][2]benzofuran-3-one	[M+Cl]-	1.97679	1.52582	1.93414	1.81225	2.23758	2.41241	1.76065	2.13688	1.92897	1.87579	2.40132	2.06869	2.06243	1.99412	2.67782	2.24479	1.98093	1.5849	1.65076	1.73886	1.54123	1.87936	1.76403	1.72821	quadratic	high-quality
586	22.308	512.684	Unknown	[M+Cl]-	1.96996	1.88969	1.86539	1.90835	1.72386	1.69217	1.6552	1.69041	2.19177	2.11995	2.16431	2.15868	1.89074	2.06608	2.22346	2.06009	1.95834	2.05552	1.71963	1.91116	1.65097	1.68055	1.72386	1.68513	linear	high-quality
626	9.155	1063.32	Unknown	[M+K-2H]-	1.96353	1.84278	2.23592	2.01407	2.37352	2.03092	1.84278	2.08241	2.15448	2.16571	2.63468	2.31829	2.35667	1.22779	1.70798	1.76415	2.30612	1.46929	1.61812	1.79784	1.73887	1.96633	1.47771	1.72764	linear	high-quality
18	8.66	85.0296	w/o MS2:1,4-Butynediol	[M+Cl]-	1.96226	2.34473	2.38251	2.22983	1.57113	1.4279	1.45151	1.48351	3.223	3.10732	3.03413	3.12148	2.55092	2.80039	2.74924	2.70019	1.33189	1.22958	1.49558	1.35235	1.23194	1.15718	1.03992	1.14302	linear	high-quality
400	10.602	261.072	w/o MS2:Asp-Glu	[M-H]-	1.96133	1.79179	2.15141	1.96818	1.67011	1.7912	1.77067	1.74399	2.48386	2.00783	2.57508	2.35559	1.95548	2.34343	2.36558	2.22149	1.82972	1.96532	1.8388	1.87795	1.62837	1.58602	1.64865	1.62101	linear	high-quality
54	8.136	102.027	w/o MS2:Biuret	[M-H]-	1.95518	2.11024	1.90983	1.99175	1.14912	1.9059	1.83195	1.62899	2.42382	1.87658	2.52827	2.27622	1.94133	1.66853	1.99697	1.86894	1.59429	2.39102	2.41286	2.13272	1.76861	1.51384	1.36005	1.5475	quadratic	high-quality
105	7.437	126.904	Unknown	[M-H]-	1.95394	1.94307	1.86733	1.92145	0.843769	1.5805	1.51212	1.31213	1.85892	1.65834	1.80912	1.77546	1.53175	1.64046	1.64712	1.60644	1.06959	1.10501	1.19618	1.12359	0.995954	1.01068	1.07099	1.02588	linear	high-quality
256	11.043	181.014	Unknown	[M-H]-	1.94915	1.97591	2.1918	2.03895	1.4694	1.93439	1.94731	1.7837	2.22501	2.27022	2.35971	2.28498	2.17427	1.94639	1.8735	1.99805	1.67976	1.86704	1.88734	1.81138	1.35961	1.71574	1.67145	1.58227	linear	high-quality
4	8.079	71.014	Unknown	[M-H]-	1.94588	1.80632	1.85609	1.86943	1.3227	1.54521	1.59788	1.4886	2.19408	2.16897	2.17194	2.17833	1.85094	2.04242	1.83178	1.90838	1.89663	2.09139	2.18158	2.05653	1.65813	1.66373	1.72534	1.6824	cubic	high-quality
16	8.078	83.0144	Unknown	[M-H]-	1.94518	1.8321	1.48168	1.75298	1.30099	1.6041	1.27278	1.39262	1.75164	2.33114	2.05314	2.04531	3.19516	2.56026	2.13566	2.63036	2.0274	2.28197	1.59396	1.96778	1.73204	1.99453	1.28684	1.67114	quadratic	high-quality
394	22.307	254.873	Unknown	[M-H]-	1.94493	2.08898	2.02414	2.01935	1.71055	1.64199	2.01326	1.7886	1.61983	2.23608	2.37591	2.07727	2.21597	2.18983	1.88278	2.09619	1.7759	1.93984	2.61559	2.11044	1.81899	1.78261	1.63389	1.74516	quadratic	high-quality
358	10.175	226.039	Unknown	[M-H]-	1.93822	1.87712	1.9795	1.93161	1.64099	1.77804	1.69438	1.70447	2.24371	2.24591	2.58057	2.35673	2.0362	1.90684	2.39783	2.11362	1.63713	1.86831	1.84189	1.78245	1.51384	1.71695	1.70319	1.64466	linear	high-quality
78	22.302	114.98	Unknown	[M-H]-	1.93772	1.87164	1.90405	1.90447	1.62835	1.77042	1.62789	1.67555	2.02389	2.16145	2.08551	2.09029	1.97916	1.83356	1.63993	1.81755	1.99747	1.95006	1.8079	1.91848	1.59198	1.67332	1.71965	1.66165	cubic	high-quality
20	8.964	85.03	w/o MS2:1,4-Butynediol	[M-H]-	1.93457	2.32783	2.17992	2.14744	1.28898	1.24827	1.28845	1.27524	3.12391	2.91734	3.1421	3.06112	2.38159	2.54256	2.49087	2.47167	1.44755	1.26284	1.01886	1.24308	0.994913	0.951288	0.956596	0.967599	quadratic	high-quality
509	9.124	379.082	Unknown	[M+K-2H]-	1.93244	1.54265	1.89169	1.78893	2.22437	2.42848	1.75401	2.13562	1.9324	1.82564	2.32308	2.02704	2.01322	1.95888	2.68194	2.21801	2.01193	1.54748	1.62617	1.72853	1.61595	1.8122	1.77038	1.73284	quadratic	high-quality
145	8.073	143.035	w/o MS2:Unknown (carbon number 6)	[M-H]-	1.9267	1.80941	1.9572	1.89777	1.51372	1.53555	1.63997	1.56308	2.374	2.29015	2.26677	2.31031	1.95676	2.14816	2.00259	2.03583	1.90255	1.84506	2.0461	1.93123	1.70669	1.57631	1.69018	1.65773	quadratic	high-quality
432	8.936	299.097	w/o MS2:8phiC8SPC (STANDARD)	[M-H]-	1.91899	2.21369	2.4954	2.20936	1.31344	1.56283	1.20444	1.36024	3.43233	2.67652	1.65253	2.58713	2.89093	2.48845	2.39305	2.59081	1.11218	0.989153	1.16522	1.08885	0.814352	0.859482	0.720456	0.798096	cubic	high-quality
343	9.021	217.03	w/o MS2:4,4`-Thiodiphenol	[M+K-2H]-	1.9103	1.92918	1.82143	1.88697	1.94595	1.34377	1.80832	1.69935	1.94281	2.11557	2.06812	2.04217	2.38979	2.52192	2.53896	2.48356	1.52754	1.62323	1.47826	1.54301	1.64578	1.38204	1.61117	1.54633	linear	high-quality
285	5.48	194.324	Unknown	[M-H]-	1.89144	2.51889	1.98576	2.13203	2.11333	2.17642	2.25104	2.18027	2.26749	2.33123	2.81341	2.47071	2.08181	1.96713	2.48227	2.17707	1.99044	1.86929	1.77746	1.87907	1.85613	1.90934	1.80856	1.85801	quadratic	high-quality
3	4.948	71.0139	Unknown	[M-H]-	1.88836	2.96196	2.09205	2.31412	0.774204	1.71569	1.592	1.36063	1.31669	1.04789	0.644413	1.003	5.11455	0.569815	1.15904	2.28114	1.91512	1.85712	1.82361	1.86528	1.73152	1.13587	1.29059	1.386	cubic	low reproducibility
456	22.303	338.815	Unknown	[M-H]-	1.88761	2.384	2.19909	2.1569	2.29837	2.16435	2.12091	2.19454	2.40013	2.33436	2.59993	2.44481	2.24377	1.98441	2.19661	2.1416	1.9993	2.31575	2.00426	2.10644	1.80074	2.07376	1.73994	1.87148	linear	high-quality
352	4.666	224.023	Unknown	[M+Cl]-	1.88549	1.98111	1.91832	1.92831	1.19276	1.09271	1.12694	1.13747	1.8951	1.95729	2.02326	1.95855	1.68333	1.76013	1.57848	1.67398	1.64897	1.80039	1.8154	1.75492	1.50927	1.48503	1.37888	1.45773	cubic	high-quality
506	22.302	376.77	Unknown	[M+K-2H]-	1.88035	2.15867	2.23797	2.09233	1.66734	2.16178	1.89901	1.90938	2.24263	2.32815	2.4401	2.33696	2.22242	2.39656	2.46653	2.36184	2.14468	1.95187	2.00163	2.03273	2.06849	1.82749	1.87258	1.92285	linear	high-quality
604	5.5	584.161	Unknown	[M-H]-	1.87784	2.05314	1.93227	1.95442	1.90508	1.64225	1.81026	1.78586	2.06793	2.00915	2.10936	2.06215	1.79689	1.74607	1.89083	1.81126	2.22078	1.75901	2.12281	2.0342	1.78257	1.70536	1.66417	1.71737	quadratic	high-quality
561	22.301	434.795	Unknown	[M-H2O-H]-	1.8772	1.79427	2.00875	1.8934	1.70085	1.89055	1.78283	1.79141	2.34238	2.13171	2.49585	2.32331	1.9363	1.86767	1.8486	1.88419	1.86004	1.92105	1.95918	1.91342	1.69418	1.5512	1.596	1.61379	linear	high-quality
239	8.098	179.324	Unknown	[M-H]-	1.87442	2.90281	1.91611	2.23111	1.50753	2.04396	1.64094	1.73081	2.20239	2.51091	2.7416	2.48497	1.76324	2.7416	2.48867	2.33117	2.06898	1.35744	1.71877	1.71506	1.51587	1.73822	2.38861	1.8809	linear	high-quality
334	22.313	214.936	Unknown	[M-H]-	1.86415	2.75087	2.97042	2.52848	1.99418	2.61019	2.4354	2.34659	2.27341	2.4418	2.79563	2.50361	2.61871	2.1583	2.72316	2.50006	2.06452	2.48656	2.91286	2.48798	2.45032	1.77676	1.96434	2.06381	linear	high-quality
287	5.496	194.422	Unknown	[M-H]-	1.86315	1.86315	2.0554	1.92723	1.81523	1.84973	1.69385	1.78627	1.98772	3.56754	3.48699	3.01408	1.6693	2.24974	2.55808	2.15904	2.20599	2.06539	1.54585	1.93908	1.67647	1.89393	1.421	1.6638	cubic	high-quality
136	2.814	139.004	Unknown	[M-H]-	1.86288	2.42205	2.65336	2.31276	2.93697	2.45423	2.84847	2.74656	2.91887	3.08984	3.31512	3.10794	2.89071	2.39389	2.62118	2.63526	0.175294	0	0	0.0584315	0	0	0	0	linear	high-quality
244	8.075	179.483	Unknown	[M-H]-	1.85629	2.1486	2.61397	2.20629	1.69273	1.75744	2.18602	1.87873	2.29202	2.10849	2.3783	2.2596	1.86089	1.79224	2.2721	1.97508	2.22943	1.74537	1.77558	1.91679	1.71676	1.77709	1.74386	1.7459	cubic	high-quality
62	6.185	106.981	Unknown	[M-H]-	1.84739	1.68787	1.63922	1.72483	1.47885	1.66596	1.51799	1.55427	1.77451	1.62627	1.64065	1.68048	1.61017	1.74052	0.668283	1.33966	2.40426	2.53349	2.04527	2.32767	2.06561	2.24548	2.04037	2.11716	quadratic	high-quality
192	22.302	160.949	w/o MS2:PFSA-unsaturated	[M-H]-	1.84649	2.01866	1.87204	1.9124	1.67697	1.7636	1.73016	1.72357	2.0531	2.2094	2.16631	2.14294	1.94377	1.76564	1.9325	1.88064	1.87851	1.90274	1.73443	1.83856	1.56173	1.59851	1.58264	1.58096	quadratic	high-quality
137	11.039	139.005	Unknown	[M-H]-	1.84005	2.19126	1.93713	1.98948	1.59164	1.64874	1.58878	1.60972	2.374	2.2655	2.56531	2.4016	2.25979	1.63161	1.91429	1.93523	1.58878	1.6516	1.93713	1.72584	1.73155	0.837825	1.96569	1.51169	linear	high-quality
605	22.202	612.639	Unknown	[M+Cl]-	1.83774	1.8638	2.06768	1.92307	1.65437	1.80018	1.58593	1.68016	2.12749	2.08747	2.01801	2.07766	1.97641	2.10586	1.9646	2.01562	1.97493	2.01503	1.69777	1.89591	1.79441	1.67175	0.719513	1.39522	cubic	high-quality
622	5.504	974.276	Unknown	[M-H]-	1.83697	2.30536	1.84404	1.99545	1.79205	1.77729	2.05384	1.87439	1.93506	2.18176	1.92451	2.01378	1.79403	1.86233	1.73743	1.79793	2.2556	2.28989	2.25937	2.26828	1.86029	1.89734	1.81889	1.85884	quadratic	high-quality
595	22.304	536.731	Unknown	[M-H]-	1.82711	1.92869	1.90211	1.88597	1.81647	1.60237	1.88473	1.76785	2.28838	2.02768	2.38438	2.23348	2.02937	1.86574	2.08629	1.9938	2.09056	1.85503	1.97799	1.97453	1.75297	1.66364	1.75216	1.72292	quadratic	high-quality
115	8.971	131.035	w/o MS2:Glutaric acid (Not validated)	[M-H]-	1.82139	2.14037	2.19836	2.05337	1.23827	1.32739	1.33096	1.29887	2.91929	2.86878	2.7238	2.83729	2.47447	2.49027	2.43813	2.46762	1.25827	1.45011	1.2254	1.31126	1.16427	0.934521	1.12231	1.0737	cubic	high-quality
19	8.079	85.0298	w/o MS2:1,4-Butynediol	[M-H2O-H]-	1.81766	2.1244	2.04444	1.9955	1.46298	1.55996	1.51663	1.51319	2.19862	2.00681	2.45835	2.22126	1.75499	2.10534	1.85742	1.90592	1.83889	2.0708	1.99378	1.96782	1.57411	1.67069	1.76161	1.6688	quadratic	high-quality
170	8.077	150.049	w/o MS2:Acetominophen	[M-H]-	1.81526	1.73844	2.26032	1.93801	1.59666	1.52868	1.55389	1.55974	2.52778	2.74936	2.07209	2.44975	2.34103	1.93668	2.26973	2.18248	2.0991	2.26816	1.96721	2.11149	1.63575	1.83645	1.70121	1.72447	quadratic	high-quality
599	10.61	545.135	w/o MS2:Unknown (carbon number 26)	[M+Na-2H]-	1.81271	1.74894	1.98317	1.84827	1.70539	1.97146	1.72643	1.80109	2.22245	1.85559	2.41189	2.16331	1.84126	2.14812	2.15113	2.04684	2.07473	1.89589	1.80701	1.92588	1.54644	1.38337	2.01108	1.64696	quadratic	high-quality
237	8.062	179.241	Unknown	[M-2H]2-	1.81018	1.71444	1.67372	1.73278	1.37407	0.98861	1.90352	1.42207	1.75336	1.75771	3.31584	2.27564	1.91252	1.76859	1.57241	1.75117	1.72738	1.82339	2.0335	1.86142	1.52876	1.32821	1.55365	1.47021	quadratic	high-quality
545	8.445	402.088	w/o MS2:4-Methylpentyl glucosinolate	[M-H]-	1.80678	1.73989	1.97399	1.84022	1.48452	1.55527	1.74594	1.59524	2.6502	2.28798	2.59654	2.51158	2.06854	2.38133	2.71674	2.38887	1.79152	2.31203	2.01683	2.04012	1.60303	1.62499	1.83737	1.68846	cubic	high-quality
597	22.278	538.73	Unknown	[M-H]-	1.80658	1.91496	1.76282	1.82812	1.6789	1.74999	1.58377	1.67089	1.95269	1.85273	1.92007	1.9085	1.61412	1.7564	2.27143	1.88065	1.86439	1.92349	1.88787	1.89191	1.76122	1.66489	1.61564	1.68058	quadratic	high-quality
284	5.498	194.295	Unknown	[M-H]-	1.78512	2.31027	3.76193	2.61911	1.93987	2.01874	1.46164	1.80675	4.98396	2.06467	2.5409	3.19651	2.07365	2.06067	2.21043	2.11492	2.74158	3.76393	1.95884	2.82145	1.65832	1.50757	1.74918	1.63835	linear	high-quality
538	22.305	398.817	Unknown	[M-H]-	1.78302	2.11128	1.73558	1.87663	1.64493	1.56419	1.84007	1.68306	2.45165	1.86641	1.9143	2.07745	1.87051	1.81618	2.07935	1.92201	1.93783	1.71333	2.14928	1.93348	1.73371	1.79464	1.56085	1.6964	quadratic	high-quality
405	8.46	272.062	Unknown	[M-H]-	1.78207	2.22283	2.11218	2.03903	1.63923	1.49207	2.08584	1.73905	2.79868	2.08584	2.91203	2.59885	1.81296	2.29148	2.39277	2.16573	2.20013	1.80909	2.04554	2.01825	1.64488	1.57363	1.7475	1.65534	quadratic	high-quality
327	7.121	210.045	Unknown	[M-H]-	1.78019	2.25473	2.5547	2.19654	2.66326	1.48352	1.2482	1.79832	2.96689	3.12449	2.93855	3.00998	2.77204	3.08899	2.24181	2.70095	2.7411	2.56923	2.57284	2.62772	1.2403	3.54249	1.78019	2.18766	cubic	high-quality
10	8.905	72.9929	Unknown	[M-H]-	1.78017	2.0459	1.79055	1.87221	1.54105	1.32537	1.75942	1.54195	1.40547	2.08033	1.46461	1.65014	1.21026	1.48199	1.92526	1.53917	2.62166	2.30361	2.80217	2.57581	2.02868	2.20753	2.2144	2.1502	quadratic	high-quality
458	8.453	339.092	Unknown	[M-H]-	1.76578	1.85208	1.92591	1.84792	1.61823	1.49708	1.73805	1.61779	2.32942	2.45576	2.19174	2.32564	1.96139	1.94806	2.22067	2.04337	1.73451	2.00313	2.12981	1.95581	1.67254	1.72601	1.84773	1.74876	quadratic	high-quality
317	5.558	197.049	w/o MS2:Monuron	[M-H]-	1.75511	1.86612	1.8905	1.83725	1.57799	1.7025	1.67622	1.65223	2.31571	2.37334	2.15093	2.27999	1.77124	1.86255	2.03636	1.89005	1.85515	1.79675	1.81138	1.82109	1.5465	1.75693	1.53859	1.61401	quadratic	high-quality
103	8.077	125.025	w/o MS2:4-Hydroxy-6-methyl-2-pyrone	[M+Na-2H]-	1.75377	1.83025	1.82893	1.80432	1.50204	1.60769	1.40252	1.50408	2.38276	1.96215	2.02539	2.12343	1.78272	2.03484	2.04295	1.9535	2.05242	2.27554	2.21618	2.18138	1.83158	1.59475	1.64662	1.69098	quadratic	high-quality
610	22.224	674.64	Unknown	[M+K-2H]-	1.75084	2.10328	2.12524	1.99312	1.66706	1.71623	1.61428	1.66585	2.2223	2.08681	2.21497	2.17469	1.90405	1.88215	1.9351	1.9071	1.85478	2.27912	1.66342	1.93244	1.68344	1.84748	1.57426	1.70173	quadratic	high-quality
213	5.401	168.067	w/o MS2:Norepinephrine	[M-H]-	1.74077	2.25045	2.28125	2.09082	1.49154	1.67637	1.85839	1.67543	2.52208	2.21964	2.44647	2.39607	2.05722	2.06842	1.86959	1.99841	1.906	2.16924	1.9452	2.00681	1.39913	1.48594	1.81358	1.56622	linear	high-quality
311	7.129	196.028	Unknown	[M-H]-	1.73584	1.94164	1.74883	1.80877	1.82328	1.85699	2.21768	1.96598	2.67633	2.38652	2.26999	2.44428	1.75771	2.00406	1.96133	1.9077	2.3116	1.78265	2.27855	2.12426	1.89944	2.19304	1.86787	1.98678	quadratic	high-quality
176	7.2	155.01	Orotic acid	[M-H]-	1.7285	1.66739	2.1796	1.8585	5.6021	4.51656	6.00663	5.3751	0.116628	0.165127	0.132794	0.138183	0.0808314	0.143187	0.148383	0.124134	1.26286	0.503269	1.18137	0.982498	1.18428	1.26286	1.6441	1.36375	linear	high-quality
243	8.059	179.456	Unknown	[M-H]-	1.72606	3.29313	2.19463	2.4046	2.03016	1.78501	1.51504	1.77674	2.77181	3.47621	2.20704	2.81835	2.97351	2.18221	2.44288	2.53287	2.85249	1.60503	1.73536	2.06429	1.9681	0.428952	2.45529	1.61745	linear	high-quality
362	22.309	236.861	Unknown	[M-H2O-H]-	1.72211	1.89791	1.96272	1.86092	1.57868	1.80697	1.69541	1.69368	1.94976	1.99491	1.96905	1.97124	1.76271	1.89652	2.15586	1.93836	1.84036	1.86628	1.88564	1.86409	1.57458	1.63737	1.68673	1.63289	quadratic	high-quality
288	5.503	194.501	Unknown	[M-H]-	1.7202	1.97201	2.34684	2.01302	1.93642	2.13838	1.80502	1.95994	2.47909	2.1057	2.3979	2.32757	1.94298	2.36785	1.77831	2.02972	2.02008	1.81535	1.91085	1.91543	1.78155	1.87108	1.59287	1.7485	cubic	high-quality
252	8.089	179.674	Unknown	[M-H]-	1.70795	1.77098	2.02565	1.83486	1.59953	1.28939	1.55162	1.48018	2.51732	2.07103	2.46437	2.35091	2.92327	3.05439	2.83502	2.93756	2.8325	1.77855	1.83402	2.14836	1.75586	2.54506	1.48859	1.92983	linear	high-quality
608	22.194	650.596	Unknown	[M+Cl]-	1.67263	1.94291	1.76213	1.79256	1.61715	1.69769	1.68516	1.66667	2.18276	2.20245	2.06463	2.14994	1.57956	1.94112	1.83015	1.78361	1.81583	2.06463	1.84089	1.90711	1.61894	1.84447	1.68695	1.71678	linear	high-quality
307	5.513	195.053	w/o MS2:Gluconate	[M-H]-	1.64943	1.94997	1.74692	1.78211	1.78377	1.64516	1.54427	1.65773	1.98077	2.18852	2.42876	2.19935	1.85956	1.76042	1.79814	1.80604	1.69106	1.80207	1.79996	1.76436	1.59714	1.65449	1.48362	1.57842	cubic	high-quality
322	1.743	205.161	w/o MS2:Carylophyllene Oxide	[M-H]-	1.64938	0.982198	1.08432	1.23863	2.37103	2.33018	2.79313	2.49811	3.39563	3.43989	2.87823	3.23792	2.95311	2.31316	3.61349	2.95992	1.63917	0.87327	1.11155	1.208	0.85625	0.852846	1.96936	1.22615	linear	high-quality
286	5.493	194.361	Unknown	[M-H]-	1.64204	1.8037	2.1134	1.85305	1.94071	2.20394	1.59241	1.91235	2.09867	2.10234	2.37117	2.19073	1.82143	1.77316	2.1723	1.9223	1.78617	2.22214	1.89616	1.96816	1.59886	1.59113	1.61313	1.60104	quadratic	high-quality
132	2.957	137.025	Salicylic acid	[M-H]-	1.63083	2.49644	1.81559	1.98095	1.96543	1.93379	2.34856	2.08259	1.0079	0.865758	4.49384	2.1225	4.50592	4.45793	1.38753	3.45046	1.52964	1.29659	1.36353	1.39659	1.70283	1.46417	1.47897	1.54866	cubic	high-quality
515	5.502	389.105	w/o MS2:NCGC00381184-01_C15H20O9_	[M-H]-	1.62851	1.85276	1.96763	1.8163	1.79732	1.73412	1.91101	1.81415	2.1434	2.01084	1.96771	2.04065	1.79431	2.04233	1.88234	1.90633	1.93163	1.62818	1.95923	1.83968	1.65579	1.71353	1.71175	1.69369	quadratic	high-quality
281	5.502	194.157	Unknown	[M-H]-	1.62425	2.04317	1.81627	1.8279	1.726	1.86409	1.50529	1.69846	1.8944	1.90685	2.96772	2.25632	1.77969	2.35139	2.5949	2.242	1.85312	1.83534	1.75143	1.8133	1.60336	1.44177	1.45061	1.49858	quadratic	high-quality
312	5.501	196.046	Unknown	[M+K-2H]-	1.61906	1.78586	1.89872	1.76788	1.66775	1.72588	1.73496	1.70953	2.17015	2.08023	2.22977	2.16005	1.71616	1.9857	1.82371	1.84186	1.88176	1.75839	1.82714	1.82243	1.58358	1.56155	1.59982	1.58165	quadratic	high-quality
357	4.665	226.02	Unknown	[M+K-2H]-	1.59962	2.11285	3.17821	2.29689	1.61128	1.21469	1.18358	1.33652	2.14785	1.77458	2.58721	2.16988	2.33059	2.26449	1.9651	2.18673	2.64942	2.49	2.73885	2.62609	2.2606	1.97288	1.61128	1.94825	linear	high-quality
247	8.097	179.58	Unknown	[M-H]-	1.59331	1.48451	1.40989	1.4959	0.873006	1.27323	1.24152	1.12925	1.25731	1.61256	1.40132	1.42373	1.3014	1.0503	1.37794	1.24321	1.56015	1.29331	1.8086	1.55402	1.449	0.712879	1.78941	1.3171	quadratic	low reproducibility
353	7.264	224.023	Unknown	[M-H]-	1.5581	1.19412	1.77474	1.50899	1.10174	1.27078	1.18983	1.18745	1.85259	2.02376	2.13568	2.00401	1.96288	2.07639	1.46364	1.83431	1.47861	1.61423	2.87199	1.98828	1.75668	2.03484	1.4937	1.76174	quadratic	high-quality
454	22.3	336.817	Unknown	[M+K-2H]-	1.55752	1.75889	1.75622	1.69088	1.64555	1.64555	1.50807	1.59973	1.97761	1.92591	1.91555	1.93969	1.64923	1.67776	1.95243	1.75981	1.79684	1.73018	1.68751	1.73818	1.52175	1.60041	1.54778	1.55665	quadratic	high-quality
204	8.336	165.04	w/o MS2:3-Methylxanthine	[M-H]-	1.53852	1.75309	1.56562	1.61908	1.52497	1.69211	1.97895	1.73201	1.42785	1.57014	1.6763	1.5581	1.77793	1.8728	1.55433	1.73502	1.70566	2.22288	2.57522	2.16792	1.97443	2.22062	2.56619	2.25375	linear	high-quality
99	6.539	122.976	Unknown	[M-H]-	1.49488	1.525	1.0766	1.36549	0.687759	0.584388	0.761694	0.677947	0.809614	0.803453	0.773331	0.795466	0.711035	0.71035	0.75074	0.724042	2.39304	2.28146	1.73448	2.13633	2.21437	2.11716	1.65986	1.99713	linear	high-quality
424	22.302	294.825	Unknown	[M+K-2H]-	1.4634	1.43192	1.72292	1.53941	1.5993	1.78116	1.51358	1.63135	1.46508	1.86746	2.70186	2.01147	1.88367	1.39204	3.2726	2.18277	2.13804	1.60715	1.66417	1.80312	1.79576	1.54065	1.60715	1.64785	cubic	high-quality
242	8.082	179.425	Unknown	[M-H]-	1.46031	1.57404	1.10727	1.38054	1.71133	1.51625	0.554182	1.26058	3.17241	1.32446	2.68763	2.39483	1.53913	1.08529	1.79014	1.47152	0.804511	3.44603	1.89942	2.04999	1.27791	1.65352	1.34712	1.42618	quadratic	high-quality
104	2.122	126.904	Unknown	[M-H]-	1.41236	1.98248	1.07654	1.49046	0.0573503	0.100305	0.467368	0.208341	0.100305	0.0456355	0.115924	0.0872881	0.0573503	0.127639	0.076875	0.0872881	6.27399	5.7273	7.99997	6.66709	4.02085	4.0599	4.88774	4.32283	linear	high-quality
200	8.888	163.025	w/o MS2:Unknown (carbon number 6)	[M-H]-	1.31076	1.57354	1.75664	1.54698	1.22619	1.47586	1.38889	1.36365	1.29723	1.26906	1.28108	1.28246	1.5629	1.37311	1.45248	1.46283	2.23208	2.00671	2.33938	2.19272	1.96761	1.97375	1.62617	1.85584	cubic	high-quality
274	5.548	193.968	Unknown	[M-H]-	1.30626	1.56373	3.17836	2.01611	1.19717	1.54577	3.42431	2.05575	0.851259	2.16325	3.92796	2.31416	3.66288	0.747146	2.23772	2.21591	1.85167	1.71373	5.70397	3.08979	1.06108	0.651709	0.910276	0.874354	quadratic	low reproducibility
24	12.286	87.0089	w/o MS2:Pyruvic acid	[M-H]-	1.20129	1.70742	1.32038	1.4097	12.4554	11.7587	13.1878	12.4673	1.48711	0.611789	0	0.699632	0.546289	1.02265	0	0.52298	0	0.570108	0	0.190036	1.07624	0.504608	2.54106	1.37397	linear	high-quality
188	2.24	160.042	w/o MS2:2,8-Quinolinediol	[M-H]-	1.19096	0.919853	1.28606	1.13229	1.90335	2.16897	1.79849	1.95694	7.20571	6.99429	7.56	7.25333	2.93488	6.38857	6.87429	5.39925	1.08309	0.614128	0.731675	0.80963	0	0.931025	1.07413	0.668384	cubic	high-quality
159	10.502	147.029	Unknown (carbon number 5)	[M-H]-	1.16772	1.21751	1.59827	1.32783	2.45914	3.22585	2.8305	2.8385	0.585544	0.190719	0.108574	0.294946	0.478916	0.122019	0.416084	0.339006	1.74545	1.7922	1.57478	1.70414	2.35219	2.07341	2.32442	2.25	quadratic	high-quality
375	8.172	242.052	Unknown	[M-H]-	1.05868	1.00781	1.642	1.23616	0.874694	1.40714	0.854483	1.04544	1.29145	1.19876	2.19117	1.56046	1.19946	1.42526	1.54095	1.38855	1.11861	1.55001	1.15834	1.27565	0.83497	0.939507	1.29981	1.02476	linear	high-quality
109	4.436	129.019	w/o MS2:Itaconic acid (Not validated)	[M-H]-	0.94403	2.52567	0.837332	1.43568	0.438785	1.90431	0.997379	1.11349	0.614523	0.438785	0	0.351103	0	0.451338	0.771431	0.40759	2.02356	1.35513	1.55283	1.64384	1.48693	1.5089	1.48066	1.49216	linear	low reproducibility
263	6.715	187.041	w/o MS2:Plumbagin	[M-H]-	0.931418	1.42061	0	0.78401	4.42164	4.4577	4.50003	4.45979	1.15877	0.581769	0	0.580179	0	0	0.83891	0.279637	0.668005	0	0.898492	0.522166	0	0	0	0	linear	high-quality
372	7.087	240.037	w/o MS2:Indole-3-Acetaldehyde	[M-H]-	0.785307	0.522816	0.633958	0.64736	0.0929584	0.0821711	0.147222	0.10745	0	0	0	0	0	0	0	0	5.90568	6.15379	5.9995	6.01965	5.82919	6.06814	5.88476	5.92736	linear	high-quality
221	10.052	174.04	w/o MS2:N-ACETYL-L-ASPARTIC ACID	[M-H]-	0.784166	0.411761	0	0.398642	16.1882	17.5932	19.9122	17.8979	0	0.665673	1.5459	0.737192	0.767238	0.987295	0	0.584845	0.88573	0	0	0.295243	0.682601	2.17222	0.733383	1.19607	linear	low reproducibility
412	1.706	279.231	9Z,12Z-Linoleic acid (NMR)	[M-H]-	0.688117	1.31689	0.554413	0.853139	0.205	0.333982	0	0.179661	1.13259	0.276164	2.60334	1.33736	0.984434	0.623072	2.78402	1.46384	0.095483	0.121667	0.594163	0.270437	0	0.420709	0.485754	0.302154	linear	high-quality
572	8.958	466.053	Unknown	[M-H]-	0.674413	0.704363	0.833436	0.737404	0.573887	0.465322	0.612474	0.550561	1.52976	1.48234	1.51784	1.50998	1.51444	1.3278	1.43391	1.42538	1.87334	1.93485	1.74301	1.8504	1.28147	1.55373	1.49413	1.44311	quadratic	high-quality
202	2.439	165.021	w/o MS2:Phthalic acid	[M-H]-	0.662503	1.0694	1.12431	0.95207	0	0	0	0	3.09685	3.20267	3.76308	3.3542	3.10703	2.99396	3.44149	3.18083	0.754536	0.92528	1.21912	0.966312	1.58379	1.23128	0.473219	1.0961	quadratic	high-quality
393	1.742	253.218	9-Trans-Palmitelaidic acid	[M-H]-	0.642937	3.01648	0.522214	1.39388	0.474244	0.962717	0.471174	0.636045	0.515984	0.534711	0.347733	0.466143	1.15253	0.824423	2.05294	1.3433	0.810747	0.597931	0.701746	0.703474	0.404352	0.509767	0.719933	0.544684	cubic	high-quality
376	8.62	242.052	Unknown	[M-H]-	0.6279	0.522783	3.07082	1.40717	0.400847	2.02806	0.514374	0.981094	1.91874	0.674152	2.73865	1.77718	1.27122	2.84797	2.15	2.08973	1.84305	3.28106	1.27963	2.13458	1.27542	1.59498	0.737222	1.20254	linear	high-quality
570	10.763	459.086	w/o MS2:C22H20O11	[M+Na-2H]-	0.599956	0.53501	0.71472	0.616562	2.58542	3.36826	2.97143	2.97504	0	0	0	0	0	0	0	0	0	0	0	0	0	0	0	0	quadratic	high-quality
228	7.541	177.041	w/o MS2:Gluconic acid-gamma-lactone	[M-H]-	0.589118	0.450854	0.463036	0.501003	0.0625886	0.0778921	0.0672181	0.0692329	0	0.0635139	0.0802175	0.0479105	0.0644395	0.0970116	0.0644395	0.0752969	6.80564	7.59801	7.47247	7.29204	7.14309	7.77422	6.55341	7.15691	quadratic	high-quality
196	9.998	161.047	w/o MS2:3-Hydroxy-3-methylglutaric acid	[M-H]-	0.557377	0.557377	0.631129	0.581961	0.57641	0.430096	0.353965	0.45349	2.40712	2.77707	3.00665	2.73028	2.46779	2.39522	2.48444	2.44915	1.48284	1.76833	1.67198	1.64105	1.92773	1.51377	1.65295	1.69815	linear	high-quality
223	10.761	175.024	Ascorbic acid	[M-H]-	0.536028	0.562724	0.667219	0.588657	7.79991	6.51997	8.21327	7.51105	0.199329	0.0835802	0.0950962	0.126002	0.0742838	0.0996603	0.0911846	0.0883762	0.0976172	0.142335	0.124928	0.121627	0.201379	0.0804521	0.243674	0.175168	quadratic	high-quality
370	6.79	240.035	w/o MS2:Indole-3-Acetaldehyde	[M-H]-	0.531472	0.235146	0.230364	0.332327	0.0088463	0.0163411	0.206168	0.0771184	0	0	0	0	0	0	0	0	5.22526	5.29576	5.64781	5.38961	4.76341	5.05017	5.46025	5.09128	linear	high-quality
231	7.075	177.042	w/o MS2:Gluconic acid-gamma-lactone	[M-H]-	0.50593	0.38825	0.357058	0.417079	0.200388	0.246467	0.0422999	0.163052	0.0268886	0.028169	0.0236876	0.0262484	0.0320102	0	0.0300896	0.0207	5.90005	6.43599	6.47073	6.26893	5.98867	6.36865	5.79868	6.052	linear	high-quality
72	10.766	113.024	w/o MS2:FT-OH	[M-H]-	0.497099	0.5288	0.641246	0.555715	7.20194	6.31442	7.75178	7.08938	0.209369	10.0002	0.00189121	3.40382	9.99737	0.0204209	10.0028	6.67351	0.0167095	0.092632	0.0127156	0.0406857	0.143615	0.0181366	0.138931	0.100227	quadratic	high-quality
596	9.298	537.165	w/o MS2:Selaginpulvilin K	[M-H]-	0.482007	0.402252	0.383738	0.422665	0.125566	0.110226	0.145587	0.127127	0.0435517	0.0436632	0.0512778	0.0461642	0.0951638	0.124861	0.0537107	0.0912451	4.48435	4.20548	4.33471	4.34151	4.46001	4.74157	3.55794	4.25317	linear	high-quality
418	8.969	285.989	Unknown	[M-H]-	0.478941	0.434014	0.495982	0.469646	0.214029	0.412326	0.272898	0.299751	1.5076	1.45958	1.30156	1.42292	1.2303	1.32635	0.937502	1.16472	2.23418	2.59049	2.00799	2.27755	1.80815	1.69196	2.18305	1.89439	linear	high-quality
203	9.094	165.04	w/o MS2:3-Methylxanthine	[M-H]-	0.473773	0.282572	0.357022	0.371122	0.804755	0.32747	0.345687	0.492638	0.294416	0.301184	0.123519	0.239707	0.380711	0.247039	0.291032	0.306261	8.26279	6.33544	6.92202	7.17342	7.43574	7.39202	9.02062	7.94946	linear	high-quality
86	8.05	116.035	w/o MS2:N-ACETYLGLYCINE	[M-H]-	0.461017	0.462722	0.648819	0.524186	10.9044	10.7677	12.2227	11.2983	0.368112	0	0	0.122704	0	0	0	0	0.411811	0.398324	0.368112	0.392749	0.449094	0	0.464429	0.304508	quadratic	high-quality
106	4.546	126.905	Unknown	[M-H]-	0.447919	0.105541	0.225965	0.259808	0.186016	0.14248	0.0976253	0.14204	0.186016	0.170185	0	0.118734	0.100264	0.116095	0	0.0721196	7.29913	5.99352	6.4766	6.58975	5.56919	5.90865	5.67038	5.71607	linear	high-quality
423	1.826	293.175	w/o MS2:CINCHONIDINE	[M-H]-	0.441381	6.12887	0.543713	2.37132	0.596544	1.31843	0.150914	0.688629	0.61199	0.491445	0.303791	0.469075	0.290878	0.479718	0.989392	0.586663	2.61707	0.47303	0.217249	1.10245	0.119616	0.40004	0.342725	0.28746	quadratic	high-quality
0	2.609	68.9957	Unknown	[M-H]-	0.441176	0.349265	0.48193	0.424124	0.0579222	0.507942	18.8677	6.47786	0.304176	0.351866	1.27272	0.64292	0.327588	0.276429	1.31434	0.639451	0.259087	0.444645	0.601588	0.435107	0.304176	0.399556	2.12333	0.942355	linear	high-quality
199	22.194	162.948	Unknown	[M-H]-	0.387979	1.60945	1.99003	1.32915	1.46141	1.75326	0.381587	1.19875	2.02108	1.79124	2.07259	1.96164	0.389811	1.54665	1.60259	1.17968	1.72347	1.75577	1.571	1.68341	0.378857	0.384323	1.51408	0.759087	cubic	low reproducibility
7	6.236	71.0152	Unknown	[M-H]-	0.383128	0.488576	0.184534	0.35208	0.137083	0.140598	0	0.09256	0.158172	0	0.140598	0.0995899	0.133568	0	0.170475	0.101347	7.07196	7.69166	5.12272	6.62878	5.04385	5.19596	6.82971	5.68984	linear	high-quality
371	6.233	240.035	w/o MS2:Indole-3-Acetaldehyde	[M-H]-	0.381995	0.355563	0.308797	0.348785	0.0497678	0.0486618	0.0642557	0.0542284	0	0	0	0	0	0	0	0	4.44071	4.21041	6.54896	5.06669	3.9405	4.20705	6.93167	5.02641	linear	high-quality
45	6.229	99.0088	Unknown	[M-H]-	0.381753	0.313528	0.257708	0.317663	0.0618427	0.0550112	0.0573483	0.0580674	0.0186067	0.0250787	0.0194157	0.0210337	0.0266067	0.0324494	0.0131236	0.0240599	6.48659	6.16702	5.32076	5.99146	6.12824	6.0603	5.3385	5.84235	linear	high-quality
305	10.952	195.052	Gluconic acid	[M-H]-	0.376415	0.320371	0.344733	0.347173	0.091273	0.124557	0.127416	0.114415	0.089443	0.0972206	0.115063	0.100576	0.162416	0.178085	0.0895574	0.143353	4.14865	4.86587	4.85469	4.62307	4.66153	4.49832	3.69167	4.28384	linear	high-quality
2	9.581	71.0137	Unknown	[M-H2O-H]-	0.375874	0.293706	0.39781	0.355797	0.405594	0.590265	0.351399	0.449086	0.818527	0.782721	0.684255	0.761834	0.0666067	0.4918	0.174024	0.244143	5.24501	4.37672	5.58964	5.07046	3.43234	3.96943	6.48478	4.62885	linear	high-quality
487	6.237	362.077	Unknown	[M-H]-	0.349223	0.193358	0.148366	0.230316	0	0	0	0	0	0	0	0	0	0	0	0	5.92206	5.80759	1.89542	4.54169	5.10731	5.35981	2.30953	4.25888	linear	high-quality
123	8.747	133.015	w/o MS2:Malic acid	[M-H]-	0.346335	1.75675	1.69831	1.26713	1.88532	2.29442	1.63986	1.93987	1.85415	2.22429	1.53467	1.87104	1.76844	1.44895	1.06323	1.42687	2.29442	1.73337	2.40741	2.14507	1.65545	1.98273	2.14637	1.92818	linear	high-quality
30	9.58	89.0241	w/o MS2:GLYCERALDEHYDE	[M-H]-	0.337554	0.207954	0.266412	0.27064	0.187549	0.28406	0.0722876	0.181299	0.349136	0.362923	0.362371	0.358143	0.343069	0.323767	0.289023	0.31862	4.80904	4.49965	4.42354	4.57741	4.23935	4.29891	5.20776	4.58201	linear	high-quality
306	9.99	195.052	Gluconic acid	[M-H]-	0.330851	0.345604	0.310048	0.328834	0.101736	0.137711	0.132219	0.123889	0.0684135	0.0710662	0.0741379	0.0712058	0.12212	0.134919	0.0610602	0.106033	3.22408	3.5605	3.91505	3.56655	3.49671	3.47924	2.94184	3.30593	linear	high-quality
333	6.235	213.018	w/o MS2:2-Deoxyribose 5-phosphate	[M+Cl]-	0.31817	0.220803	0.199521	0.246165	0	0	0	0	0	0	0	0	0	0	0	0	4.85961	5.19955	3.23168	4.43028	4.68489	4.23119	3.56891	4.16167	linear	high-quality
179	10.762	157.014	w/o MS2:PFCA-H	[M-H2O-H]-	0.311071	0.302934	0.589674	0.401226	7.24684	6.233	7.66572	7.04852	0.157346	0.0208378	0	0.0593947	0	0.0438018	0	0.0146006	0	0.0782479	0.0219009	0.0333829	0.170955	0	0.152881	0.107945	linear	high-quality
303	8.101	195.051	D-Gluconic acid	[M-H]-	0.277087	0.615757	0.887478	0.59344	5.94892	5.93076	0.49009	4.12326	5.95299	5.97589	5.94746	5.95878	0.249486	0.415763	5.9669	2.21072	4.23273	4.01884	4.08397	4.11185	3.77322	3.87736	3.88099	3.84386	cubic	high-quality
402	1.576	265.148	C12-AS (TENTATIVE)	[M-H]-	0.269057	0.271903	0.23565	0.25887	0.324246	0	0.241692	0.188646	0.220544	0.225694	13.818	4.75474	0.217523	2.2125	1.42803	1.28602	0	0	1.29794	0.432647	0	1.84983	0	0.61661	linear	high-quality
21	10.762	87.0085	w/o MS2:Pyruvic acid	[M-H]-	0.260362	0.397437	0.511415	0.389738	7.17065	6.42298	7.64449	7.07937	0.151441	0.0309792	0.0281682	0.070196	0.0134692	0.0457953	0.0228098	0.0273581	0.0432771	0.0668775	0.0580347	0.0560631	0.147195	0.023249	0.171381	0.113942	linear	high-quality
230	9.301	177.041	w/o MS2:Gluconic acid-gamma-lactone	[M-H]-	0.23163	0.196774	0.0798387	0.169414	0.485837	0.437652	0.688375	0.537288	0.146774	0.0596774	0.0806452	0.0956989	0.0596774	0.104032	0.0717742	0.0784946	4.27441	4.75695	4.5342	4.52185	4.70488	4.94906	3.73858	4.46417	quadratic	high-quality
27	10.284	87.0098	w/o MS2:Pyruvate	[M-H]-	0.224156	0.238485	0.380757	0.281133	1.07077	1.19013	0.940876	1.06726	3.97058	4.02324	4.89037	4.29473	4.10047	3.43696	4.92197	4.15313	3.14557	2.61546	3.451	3.07068	1.99407	2.19067	1.97301	2.05259	linear	high-quality
473	6.231	355.087	w/o MS2:7,9-dimethoxy-6-(4-methoxyphenyl)-[1,3]dioxolo[4,5-g]chromen-8-one	[M-H]-	0.221168	0.049672	8.88933	3.05339	0	0	0	0	0	9.092	0	3.03067	0	0	0	0	6.65366	5.97661	4.35872	5.66299	6.00285	6.31613	4.57778	5.63225	quadratic	high-quality
111	9.312	129.019	w/o MS2:2-METHYLMALEATE	[M-H]-	0.199673	0.124985	0.13157	0.152076	11.5625	11.583	11.5847	11.5767	11.5898	0	11.5944	7.72808	11.5978	11.5853	11.5978	11.5936	5.01879	5.82659	6.12499	5.65679	5.82659	6.58231	4.6886	5.69917	quadratic	high-quality
1	10.763	69.0346	Unknown	[M-H]-	0.195996	0.464618	0.697142	0.452585	6.23608	5.61157	6.82109	6.22292	0.0410583	0	0	0.0136861	0	0	0	0	0	0	0	0	0.0373333	0	0	0.0124444	quadratic	high-quality
475	6.237	357.093	w/o MS2:5-hydroxy-3,6,7-trimethoxy-2-(4-methoxyphenyl)-4H-chromen-4-one	[M-H]-	0.188679	0	0	0.0628931	0	0	0	0	0	0	0	0	0	0	0	0	6.07517	5.88969	3.64393	5.20293	4.87208	5.92979	3.65896	4.82028	linear	high-quality
578	1.5	473.283	w/o MS2:Gitoxigenin Diacetate	[M-H]-	0.171884	0.242223	0.251349	0.221819	0.217068	0.280936	0.294553	0.264186	0.330747	0.242984	0.319455	0.297729	0.279422	0.248308	0.294553	0.274094	0.110958	0.293041	0.187997	0.197332	0.360779	0.201016	0.323221	0.295006	quadratic	high-quality
267	10.927	193.035	w/o MS2:D-sorbosonic acid	[M-H]-	0.166397	0.13074	0.155321	0.150819	0.0243112	0.0313344	0.0440303	0.0332253	0.0232307	0.0275527	0.0399784	0.0302539	0.0486224	0.0750945	0.0253917	0.0497029	5.00391	3.86305	4.25125	4.37274	4.28569	4.13421	4.85884	4.42625	cubic	high-quality
301	8.818	195.05	Gluconic acid	[M-H]-	0.161655	0.247127	0.360661	0.256481	12.8182	12.661	0.0883102	8.5225	12.7886	12.8301	12.7421	12.7869	12.681	12.5934	12.8689	12.7144	8.43738	7.53297	8.50215	8.1575	7.9432	8.50215	8.10813	8.18449	quadratic	high-quality
229	6.23	177.041	D(-)-Gulono-gamma-lactone	[M-H]-	0.152529	0.0428886	0.221464	0.13896	0.0177535	0.0151815	0.0175487	0.0168279	0.00307272	0	0.00186639	0.00164637	0	0.00179811	0.00227609	0.00135807	6.87066	5.76217	5.30431	5.97905	5.63503	6.01837	5.71769	5.79036	linear	high-quality
14	9.3	75.0088	w/o MS2:Glycolic acid	[M-H]-	0.140584	0.00496639	7.86498	2.67018	0	0	0	0	7.86974	0	0	2.62325	0	0	0	0	4.62883	5.59901	4.40899	4.87894	5.95744	7.22392	4.52369	5.90169	quadratic	high-quality
304	15.901	195.051	w/o MS2:Gluconic acid	[M-H]-	0.135328	0.146296	0.537845	0.273156	0.133333	0.214159	0.163844	0.170446	0.179941	0.19587	0.165192	0.180334	0.353586	0.535651	0.0731563	0.320798	2.00972	1.97023	2.40126	2.12707	3.13391	2.65023	2.80926	2.86447	linear	high-quality
302	9.351	195.051	Gluconic acid	[M-H]-	0.134999	0.102136	0.116574	0.117903	0.0487911	0.0553203	0.0663075	0.0568063	0.0225883	0.0206548	0.0209761	0.0214064	0.0396342	0.0487682	0.0211769	0.0365264	4.37955	4.70103	4.80711	4.62923	5.09367	5.13351	4.31653	4.8479	cubic	high-quality
268	10.256	193.035	w/o MS2:D-sorbosonic acid	[M-H]-	0.117081	0.109566	0.142787	0.123145	0.0438966	0.0562579	0.0589971	0.0530505	0.0982582	0.109074	0.0936227	0.100318	0.117011	0.147352	0.0994522	0.121272	5.04993	3.62797	3.74701	4.14163	3.55333	3.59936	5.04884	4.06718	linear	high-quality
56	9.598	103.003	w/o MS2:MALONATE	[M+K-2H]-	0.11396	0.113683	0.110842	0.112828	0.0357922	0.0379751	0.0421676	0.038645	0.00874883	0.00625411	0.00985759	0.00828685	0.0126641	0.0209106	0.00777866	0.0137845	6.12234	4.92624	4.92916	5.32591	4.98605	4.72833	6.39336	5.36925	linear	high-quality
197	10.283	161.047	w/o MS2:3-Hydroxy-3-methylglutaric acid	[M-H2O-H]-	0.106898	0.172932	0.17424	0.151357	0.117686	0.124551	0.127493	0.123243	5.32522	5.1546	5.40795	5.29592	4.11826	4.38387	3.97166	4.15793	3.07813	2.55193	2.39893	2.67633	2.1367	2.05458	2.55092	2.2474	quadratic	high-quality
112	6.229	129.019	w/o MS2:Citraconic acid	[M+Na-2H]-	0.102102	0.00284108	0.259357	0.121433	0.0296485	0.0358004	0.0371826	0.0342105	0	0.00222228	0.00458007	0.00226745	0.00373994	0.00222228	0.00357733	0.00317985	6.52858	5.94105	5.29163	5.92042	5.39041	5.70008	5.63338	5.57462	linear	high-quality
124	4.742	133.051	w/o MS2:2-Deoxyribose	[M-H]-	0.0947294	0.101532	0.480769	0.225677	4.91312	4.56007	4.2403	4.57116	0	0	0	0	0	0	0	0	2.3034	2.58104	2.58104	2.48849	1.46207	2.87328	1.27906	1.87147	cubic	high-quality
363	6.229	237.06	w/o MS2:4,8-dihydroxy-7-(hydroxymethyl)-6-methoxy-3,4-dihydro-2H-naphthalen-1-one	[M+Cl]-	0.0688771	0.244412	0.316031	0.209773	0	0	0	0	0	0	0	0	0	0	0	0	6.49627	5.43885	5.76604	5.90039	5.36582	5.86434	5.8812	5.70379	linear	high-quality
172	2.162	151.04	Vanillin	[M-H]-	0.0610998	0.0712831	0.0916497	0.0746775	0	0.111337	0	0.0371125	0.0977597	0.0882553	0.199593	0.128536	0.169043	0	0.153428	0.10749	0.11609	0.145282	0.0997963	0.120389	0.0746775	0	0.100475	0.0583842	linear	high-quality
300	10.261	195.05	Gluconic acid	[M-H]-	0.0548198	0.0501719	0.0417322	0.048908	0.0631242	0.0954167	0.0806522	0.079731	0.0824286	0.0827839	0.090561	0.0852579	0.127591	0.159488	0.0808496	0.122643	3.5083	3.83279	4.05338	3.79816	3.88857	3.84683	3.393	3.70947	cubic	high-quality
17	6.233	85.0294	w/o MS2:1,4-Butynediol	[M-H]-	0.0511537	0.0659399	0.242606	0.1199	0.0319744	0.0551559	0.0391687	0.0420997	0	0	0	0	0	0.028777	0.028777	0.0191847	7.2939	5.99272	4.92319	6.06994	5.56885	6.59526	5.57378	5.91263	linear	high-quality
235	10.283	179.057	D-FRUCTOSE	[M-H]-	0.0503922	16.9588	16.9349	11.3147	0.0262907	0.0235684	0.0119936	0.0206176	5.81987	5.52517	5.67819	5.67441	4.70065	4.00767	4.35684	4.35505	2.96878	2.78522	2.92027	2.89142	2.45952	2.47084	2.66701	2.53245	quadratic	high-quality
185	6.229	159.03	w/o MS2:Unknown (carbon number 6)	[M-H2O-H]-	0.0416158	0.0279073	0.259759	0.109761	0.0294172	0.013691	0.0358927	0.0263336	0.013321	0	0.0144311	0.00925069	0	0.0170213	0	0.00567376	6.67082	6.40947	5.17747	6.08592	5.80806	6.01944	5.9677	5.93173	linear	high-quality
369	10.279	239.078	w/o MS2:2',4'-Dihydroxychalcone	[M-H]-	0.0405594	0.048174	0.0724165	0.0537167	0	0	0	0	3.99588	3.46389	3.51189	3.65722	3.11345	2.86812	2.88012	2.9539	3.23789	2.86212	3.12834	3.07612	2.74745	2.6299	2.83368	2.73701	linear	high-quality
488	6.234	363.072	Unknown	[M+Na-2H]-	0.037623	0.0232695	5.94076	2.00055	0	0	0	0	0	0	0	0	0	0	0	0	5.96437	4.76209	1.59271	4.10639	4.87266	5.30466	1.64287	3.94006	quadratic	high-quality
517	9.333	391.108	Unknown	[M-H]-	0.0305058	0	0.0143673	0.0149577	0	0	0	0	0	0	0	0	0	0	0	0	4.27214	5.19572	5.36795	4.94527	5.79836	6.00608	4.2593	5.35458	linear	high-quality
514	9.511	389.09	w/o MS2:Scaposin	[M-H]-	0.0226924	0.0105796	0.00950629	0.0142594	0	0	0	0	0	0	0	0	0	0	0	0	4.12199	4.85907	5.91546	4.96551	4.84117	5.68618	5.1303	5.21921	linear	high-quality
539	9.36	399.094	w/o MS2:5-hydroxy-6,8-dimethoxy-7-[(2S,3R,4S,5S,6R)-3,4,5-trihydroxy-6-(hydroxymethyl)oxan-2-yl]oxychromen-2-one	[M+Na-2H]-	0.0117483	0.0191683	0.0276704	0.019529	0	0	0	0	0	0	0	0	0	0	0	0	1.89463	2.09909	2.00766	2.00046	2.11316	1.95357	1.72315	1.92996	linear	high-quality
220	16.094	173.106	L-(+)-Arginine	[M-H]-	0.00409556	0.0120917	0.0116366	0.00927461	0.0679018	0.0334146	0.0235982	0.0416382	0.00672843	0.00325045	0.0188201	0.00959965	5.40727	5.7528	5.84164	5.66724	0.00611084	0.00247034	0.0255485	0.0113766	5.35283	5.35191	5.5686	5.42445	linear	high-quality
448	1.576	319.23	(1R,4aR,5S)-5-(3-hydroxy-3-methylpent-4-enyl)-1,4a-dimethyl-6-methylidene-3,4,5,7,8,8a-hexahydro-2H-naphthalene-1-carboxylic acid	[M-H]-	0	0	0	0	0	0	0	0	0	0	1760	586.667	0	0	0	0	0	0	0	0	0	75	0	25	not enough SQC	high-quality
493	10.267	367.106	5-O-Caffeoylquinic acid methyl ester	[M-H]-	0	0	0	0	0	0	0	0	4.17758	3.51368	4.33934	4.0102	3.85068	4.29553	3.91134	4.01918	1.63402	1.31402	1.26324	1.40376	1.17423	1.53652	1.14281	1.28452	quadratic	high-quality
498	3.065	371.157	Arctigenin	[M-H]-	0	0	0	0	0	0	0	0	0	0	1162	387.333	0	0	0	0	0	0	0	0	0	0	0	0	not enough SQC	high-quality
409	1.601	277.184	C14-SAS (TENTATIVE)	[M-H]-	0	0	0	0	0	0	0	0	0	0	6270	2090	0	78	0	26	0	0	0	0	0	447	0	149	not enough SQC	low reproducibility
222	9.693	174.088	Citrulline	[M-H]-	0	0	0	0	1036	847	822	901.667	282	381	329	330.667	384	446	298	376	0	0	0	0	500	439	338	425.667	not enough SQC	low reproducibility
420	1.582	291.2	FA 18:4+1O	[M-H]-	0	0	0	0	0	0	0	0	0	0	5532	1844	0	0	0	0	0	0	0	0	0	556	0	185.333	not enough SQC	low reproducibility
571	1.633	459.327	Unknown	[M-H]-	0	0	0	0	0	0	0	0	0	0	2337	779	0	0	0	0	0	0	0	0	0	76	0	25.3333	not enough SQC	high-quality
318	1.867	198.061	Unknown	[M-H]-	0	0	0	0	0	0	0	0	0	0	0	0	0	0	0	0	0	0	0	0	0	0	0	0	not enough SQC	low reproducibility
131	2.147	136.017	Unknown	[M-H]-	0	0	0	0	0	0	0	0	0	0	0.284008	0.0946693	0	0	0	0	0	0	0	0	0	0	0	0	linear	high-quality
265	3.058	192.084	Unknown	[M-H]-	0	0	0	0	0	0	0	0	0	0	1229	409.667	0	0	0	0	0	0	0	0	0	0	0	0	not enough SQC	high-quality
313	4.919	196.911	Unknown	[M-H]-	0	0	0	0	1.59524	0.986657	1.62843	1.40344	7.58977	6.95076	7.30484	7.28179	5.9134	5.73083	4.99776	5.54733	0	0	0	0	0	0	0	0	linear	high-quality
507	6.237	377.07	Unknown	[M+Cl]-	0	0	0	0	0	0	0	0	0	0	0	0	0	0	0	0	4.93034	4.55789	3.59425	4.36082	3.7184	4.69386	3.17746	3.86324	quadratic	high-quality
451	7.414	324.093	Unknown	[M-H]-	0	0	0	0	0	0	0	0	0	0	0	0	0	0	0	0	986	1145	969	1033.33	1029	1105	1435	1189.67	not enough SQC	high-quality
225	8.059	175.074	Unknown	[M-H]-	0	88	0	29.3333	1348	1670	1376	1464.67	0	0	0	0	0	0	0	0	0	0	0	0	0	138	0	46	not enough SQC	high-quality
218	8.706	172.074	Unknown	[M-H]-	0	0	0	0	0.837311	0.955229	0.683935	0.825492	0	0	0	0	30.7778	32.7556	31.7333	31.7556	0	0	0	0	2.24771	1.7813	2.06816	2.03239	cubic	high-quality
621	9.255	829.297	Unknown	[M-H]-	0	0	0	0	0	0	0	0	1108	1154	1029	1097	1066	933	982	993.667	0	0	0	0	0	0	0	0	not enough SQC	low reproducibility
582	9.258	487.178	Unknown	[M-H]-	0	0	0	0	0	0	0	0	10.5463	9.59776	9.31615	9.82006	10.1884	8.40872	9.45304	9.35005	0	0	0	0	0	0	0	0	quadratic	high-quality
537	9.361	398.097	Unknown	[M-H]-	0	0	0	0	0	0	0	0	0	0	0	0	0	0	0	0	2.00634	2.30827	2.07602	2.13021	2.28303	1.96595	1.67209	1.97369	linear	high-quality
512	9.592	387.076	Unknown	[M-H]-	0	0	0	0	0	0	0	0	0	0	0	0	0	0	0	0	5.42906	4.4837	4.698	4.87025	4.43267	4.41076	5.63557	4.82633	quadratic	high-quality
527	9.596	395.062	Unknown	[M-H]-	0	0	0	0	0	0	0	0	0	0	0	0	0	0	0	0	2.25655	2.13674	2.30377	2.23235	2.18881	2.02077	2.09379	2.10112	cubic	high-quality
271	9.597	193.484	Unknown	[M-H]-	0	0	0	0	0	0	0	0	0	0	0	0	0	0	0	0	1017	540	834	797	480	750	774	668	not enough SQC	low reproducibility
523	9.597	394.067	Unknown	[M-H]-	0	0	0	0	0	0	0	0	0	0	0	0	0	0	0	0	2.48337	2.38026	2.40733	2.42365	2.28939	2.12893	2.11797	2.17876	linear	high-quality
530	9.608	396.079	Unknown	[M-H]-	0	0	0	0	0	0	0	0	0	0	0	0	0	0	0	0	1233	1153	1325	1237	1259	1488	1256	1334.33	low SQC correlation	low SQC correlation
557	9.609	429.035	Unknown	[M-H]-	0	0	0	0	0	0	0	0	0	0	0	0	0	0	0	0	3.78035	3.62735	3.59821	3.66864	3.25579	3.60185	3.6565	3.50471	quadratic	high-quality
606	9.615	625.083	Unknown	[M-H]-	0	0	0	0	0	0	0	0	0	0	0	0	0	0	0	0	732	655	885	757.333	732	772	973	825.667	low SQC correlation	low SQC correlation
408	10.074	275.037	Unknown	[M-H]-	0	0	0	0	2.23358	2.17769	2.64835	2.35321	2.78955	3.16902	3.10725	3.02194	2.37478	2.59246	2.55128	2.50617	2.83368	2.68365	2.26888	2.5954	1.21283	1.73938	2.70424	1.88548	linear	high-quality
471	10.763	351.054	Unknown	[M-H]-	0	0	0	0	5215	4501	5708	5141.33	0	0	0	0	0	0	0	0	0	0	0	0	0	0	0	0	not enough SQC	high-quality
520	10.763	393.01	Unknown	[M+Cl]-	0	0	0	0	2859	2350	3238	2815.67	0	0	0	0	0	0	0	0	0	0	0	0	0	0	0	0	not enough SQC	high-quality
67	10.765	112.016	Unknown	[M-H]-	0	0.212732	0	0.0709106	5.85018	6.84681	6.96814	6.55505	0	0	0	0	0	0	0	0	0	0	0	0	0	0	0	0	linear	high-quality
526	10.765	395.019	Unknown	[M+K-2H]-	0	0	0	0	1495	1224	1452	1390.33	0	0	0	0	0	0	0	0	0	0	0	0	0	0	0	0	not enough SQC	high-quality
500	10.767	373.037	Unknown	[M+Na-2H]-	0	0	0	0	3821	3849	4166	3945.33	0	0	0	0	0	0	0	0	0	0	0	0	0	0	0	0	not enough SQC	high-quality
529	11.214	395.064	Unknown	[M-H]-	0	0	0	0	0	0	0	0	0	0	0	0	0	0	0	0	45.6834	17.1697	17.8256	26.8929	9.36365	13.9017	25.3132	16.1929	quadratic	low reproducibility
522	11.216	394.066	Unknown	[M-H]-	0	0	0	0	0	0	0	0	0	0	0	0	0	0	0	0	2991	1248	1522	1920.33	689	734	2006	1143	not enough SQC	low reproducibility
524	11.836	394.067	Unknown	[M-H]-	0	0	0	0	0	0	0	0	0	0	0	0	0	0	0	0	2708	1189	1002	1633	476	694	1294	821.333	not enough SQC	high-quality
528	11.837	395.063	Unknown	[M-H]-	0	0	0	0	0	0	0	0	0	0	0	0	0	0	0	0	5.57589	4.23162	3.95555	4.58769	2.42852	2.91171	4.49027	3.27684	cubic	high-quality
401	12.882	263.04	Unknown	[M-H]-	0	0	0	0	3.98086	3.89667	4.64981	4.17578	0.895062	0	0	0.298354	0	0	0	0	0	0	0	0	0.84656	0	0.833748	0.560103	linear	high-quality
496	15.936	369.198	Unknown	[M-H]-	0	0	0	0	0	0	0	0	0	0	0	0	1694	1563	1928	1728.33	0	0	0	0	1880	1620	1579	1693	low SQC correlation	low SQC correlation
177	16.089	156.079	Unknown	[M-H]-	0	0	0	0	0	0	0	0	0	0	0	0	3.86216	4.25049	4.13809	4.08358	0	0	0	0	3.91016	3.95293	4.05473	3.97261	cubic	high-quality
469	16.089	347.217	Unknown	[M-H]-	0	0	0	0	0	0	0	0	0	0	0	0	7.53652	7.80239	8.68269	8.0072	0	0	0	0	7.02258	6.66983	7.08852	6.92698	linear	high-quality
588	16.092	521.329	Unknown	[M-H]-	0	0	0	0	0	0	0	0	0	0	0	0	5.14214	5.60262	5.93536	5.56004	0	0	0	0	4.86065	5.14979	5.11002	5.04015	linear	high-quality
614	16.112	695.437	Unknown	[M-H]-	0	0	0	0	0	0	0	0	0	0	0	0	2778	2712	2692	2727.33	0	0	0	0	2543	2596	2830	2656.33	low SQC correlation	low SQC correlation
495	16.34	369.196	Unknown	[M-H]-	0	0	0	0	0	0	0	0	0	0	0	0	2223	2139	2200	2187.33	0	0	0	0	2138	2349	2139	2208.67	low SQC correlation	low SQC correlation
590	22.187	530.792	Unknown	[M+Cl]-	0	315	98	137.667	88	184	227	166.333	398	343	549	430	228	194	236	219.333	225	293	86	201.333	0	120	0	40	not enough SQC	high-quality
521	9.33	393.113	w/o MS2:(1R,2E,8S,10R,11S)-10,11-dihydroxy-6-(methoxymethyl)-1,10-dimethyl-5-oxo-4,14-dioxatricyclo[9.2.1.0?,?]tetradeca-2,6-dien-8-yl 2-methylprop-2-enoate	[M-H]-	0	0	0	0	0	0	0	0	0	0	0	0	0	0	0	0	1097	1366	1462	1308.33	1438	1581	1202	1407	low SQC correlation	low SQC correlation
351	6.235	223.045	w/o MS2:(E,2S,3R)-5-[3-hydroxy-2-(hydroxymethyl)phenyl]pent-4-ene-2,3-diol	[M+Na-2H]-	0	0.286318	0	0.0954393	0	0	0	0	0	0	0	0	0	0	0	0	6.41288	5.87837	5.42485	5.90537	4.81746	5.69818	5.8804	5.46535	linear	high-quality
574	9.501	471.144	w/o MS2:[(2R,3S,4S,5S)-4-hydroxy-2,5-bis(hydroxymethyl)-5-[(2R,3R,4S,5S,6R)-3,4,5-trihydroxy-6-(hydroxymethyl)oxan-2-yl]oxyoxolan-3-yl] (E)-3-phenylprop-2-enoate	[M-H]-	0	0	0	0	0	0	0	0	889	1267	1204	1120	748	656	1060	821.333	0	0	0	0	0	0	0	0	not enough SQC	high-quality
216	8.016	171.065	w/o MS2:1,4-Cyclohexanedicarboxylic acid	[M-H]-	0	4.0827	0.606243	1.56298	0.423991	1.64229	0	0.688761	0.434161	0.448459	0	0.294207	0	0	0.671915	0.223972	2.06031	0	0.432124	0.830812	0.46077	0	0.432124	0.297631	quadratic	high-quality
427	8.059	296.097	w/o MS2:1-Methylguanosine	[M-H]-	0	0	0	0	1163	1144	1117	1141.33	0	0	0	0	0	0	0	0	0	0	0	0	0	0	0	0	not enough SQC	low reproducibility
270	9.559	193.053	w/o MS2:3,4,8-trihydroxychromen-2-one	[M-H]-	0	0	0	0	0	0	0	0	0	0	0	0	0	0	0	0	3078	2201	2275	2518	1474	1916	3525	2305	not enough SQC	high-quality
540	9.777	399.095	w/o MS2:5-hydroxy-6,8-dimethoxy-7-[(2S,3R,4S,5S,6R)-3,4,5-trihydroxy-6-(hydroxymethyl)oxan-2-yl]oxychromen-2-one	[M-H]-	0	0.0264676	0	0.00882253	0	0	0	0	0	0	0	0	0	0	0	0	1.89384	2.97981	3.02757	2.63374	2.88637	2.43371	2.02465	2.44824	linear	high-quality
541	10.543	399.095	w/o MS2:5-hydroxy-6,8-dimethoxy-7-[(2S,3R,4S,5S,6R)-3,4,5-trihydroxy-6-(hydroxymethyl)oxan-2-yl]oxychromen-2-one	[M-H]-	0	0	0	0	0	0	0	0	0	0	0	0	0	0	0	0	680	983	963	875.333	715	665	492	624	not enough SQC	low reproducibility
340	10.278	215.033	w/o MS2:5-Methoxypsoralen	[M+Cl]-	0	0	0	0	0	0	0	0	4.24699	3.95174	4.13102	4.10992	3.99867	4.06837	4.26172	4.10959	2.4056	1.80423	2.00497	2.0716	3.01761	1.54973	2.04774	2.20503	cubic	high-quality
224	12.958	175.025	w/o MS2:Ascorbic acid	[M-H]-	0	0	0	0	14.6129	14.0161	18.379	15.6694	0.901569	0	0	0.300523	0	0	0	0	0	0.858927	0	0.286309	0.960639	0	0.770608	0.577082	cubic	high-quality
118	9.465	131.047	w/o MS2:Asparagine	[M-H]-	0	0	0	0	0	0.565281	0	0.188427	17.3647	15.9667	18.9967	17.4427	15.5105	17.1717	19.956	17.5461	0	0	0	0	0	0	0	0	linear	low reproducibility
441	1.576	309.173	w/o MS2:C12-AE1S (TENTATIVE)	[M-H]-	0	278	0	92.6667	0	0	0	0	0	0	1342	447.333	0	158	75	77.6667	0	0	0	0	0	149	0	49.6667	not enough SQC	low reproducibility
439	1.576	305.215	w/o MS2:Epigallocatechin	[M-H]-	0	0	0	0	0	0	0	0	0	0	4130	1376.67	0	0	0	0	0	0	0	0	0	295	0	98.3333	not enough SQC	high-quality
150	9.277	145.062	w/o MS2:Glutamine	[M-H]-	0	0	0	0	0	0	0	0	7.95552	8.50275	7.44794	7.96873	6.23716	7.57748	7.87621	7.23028	0	0	0	0	0	0	0	0	linear	high-quality
576	9.43	473.163	w/o MS2:MMV689028	[M-H]-	0	0	0	0	0	0	0	0	2204	2977	2578	2586.33	2434	2092	2998	2508	0	0	0	0	0	0	0	0	not enough SQC	high-quality
85	7.396	116.034	w/o MS2:N-ACETYLGLYCINE	[M-H]-	0	0	0	0	0	0	0	0	0	0	0	0	0	0	0	0	2184	1930	1901	2005	1608	2233	2015	1952	low SQC correlation	low SQC correlation
121	9.699	131.084	w/o MS2:Ornithine	[M-H]-	0	0	0	0	6.13803	7.6234	5.81672	6.52605	2.66746	2.79509	3.57431	3.01229	3.56489	2.8227	3.14631	3.17796	0	0	0	0	4.4051	4.09433	3.06161	3.85368	quadratic	high-quality
120	14.289	131.083	w/o MS2:Ornithine	[M-H]-	0	0	0	0	21.9563	20.8883	16.7573	19.8673	0	0	0	0	0	0	0	0	0	0	0	0	13.0097	11.3981	2.40334	8.93704	cubic	high-quality
122	16.098	131.084	w/o MS2:Ornithine	[M-H]-	0	0.00833168	0	0.00277723	0.0510811	0.0138861	0.00714144	0.0240362	0	0	0.00962111	0.00320704	5.17335	5.44412	5.50777	5.37508	0	0	0.0115057	0.00383522	5.11997	5.29876	5.3578	5.25884	linear	high-quality
613	1.87	688.491	w/o MS2:Phosphatidylethanolamine 16	[M-H]-	0	0	76	25.3333	1298	982	1444	1241.33	519	486	353	452.667	524	372	372	422.667	213	326	206	248.333	166	541	107	271.333	not enough SQC	high-quality
379	12.762	245.03	w/o MS2:Prenyletin	[M-H]-	0	0	0	0	1026	875	624	841.667	0	0	0	0	0	0	0	0	0	0	0	0	0	0	0	0	not enough SQC	high-quality
536	9.567	397.078	w/o MS2:Propoxycarbazone	[M-H]-	0	0	0	0	0	0	0	0	0	0	0	0	0	0	0	0	1.08902	1.3566	1.53261	1.32607	1.21325	1.44321	1.3296	1.32869	quadratic	high-quality
535	10.984	397.077	w/o MS2:Propoxycarbazone	[M-H]-	0	0	0	0	0	0	0	0	0	0	0	0	0	0	0	0	1520	1410	1845	1591.67	1943	2425	1517	1961.67	not enough SQC	low reproducibility
348	10.283	219.049	w/o MS2:PURPUROGALLIN-4-CARBOXYLIC ACID	[M-H]-	0	0	91	30.3333	0	0	0	0	937	1090	1115	1047.33	857	1119	981	985.667	965	830	945	913.333	825	849	894	856	low SQC correlation	low SQC correlation
308	9.267	195.068	w/o MS2:Rhizonic acid	[M-H]-	0	0	0	0	0	0	0	0	0	0	0	0	0	0	0	0	1313	2533	2868	2238	3593	3720	2006	3106.33	not enough SQC	high-quality
481	10.283	359.118	w/o MS2:ROSMARINIC ACID	[M-H]-	0	0.0171398	0.0301018	0.0157472	0	0	0	0	8.35331	9.22007	8.7555	8.77629	8.00019	7.23156	7.8627	7.69815	2.58706	2.27997	2.82934	2.56545	2.13884	2.54405	2.76513	2.48267	linear	high-quality
162	3.081	147.067	w/o MS2:Unknown (carbon number 6)	[M-H]-	0	0	0	0	652	838	608	699.333	0	0	0	0	0	0	0	0	472	601	1105	726	524	648	552	574.667	not enough SQC	low reproducibility

## Sheet: Table 1. 10E10 Candidate SNPs
Locus Tag	Annotation	REF	ALT	REL
PS417_01905	poly(R)-hydroxyalkanoic acid synthase	G	A	359
PS417_01950	malate dehydrogenase	C	T	509
PS417_02175	transcriptional regulator	G	A	1615
PS417_02355	thiamine biosynthesis protein ThiC	C	T	547
PS417_03205	adenine deaminase	G	A	64
PS417_03250	methylmalonate-semialdehyde dehydrogenase	C	T	769
PS417_03410	gamma-glutamyltransferase	G	A	535
PS417_03420	hypothetical protein	C	T	343
PS417_03420	hypothetical protein	C	T	716
PS417_03735	hypothetical protein	C	T	14
PS417_03760	isoleucine--tRNA ligase	C	T	691
PS417_03785	pilus assembly protein PilV	C	T	272
PS417_03930	thymidine phosphorylase	C	T	1174
PS417_04065	peptide ABC transporter substrate-binding protein	G	A	1373
PS417_04080	peptide ABC transporter substrate-binding protein	G	A	1339
PS417_04160	cytochrome B	C	T	911
PS417_04330	glmZ(sRNA)-inactivating NTPase	G	A	238
PS417_04485	hypothetical protein	C	T	5
PS417_04505	hypothetical protein	C	T	613
PS417_04560	beta-lactamase	C	T	8
PS417_05595	ornithine carbamoyltransferase	C	T	163
PS417_08465	elongation factor GreAB	G	A	16
PS417_09755	hypothetical protein	C	T	236
PS417_11410	phospholipase	G	A	52
PS417_11620	hypothetical protein	G	A	1094
PS417_13350	phytanoyl-CoA dioxygenase	G	A	529
PS417_14960	ATPase	G	A	1200
PS417_18625	hypothetical protein	C	A	1117
PS417_25215	hypothetical protein	G	A	59
PS417_25265	Diaminohydroxy phosphoribosyl aminopyrimidine deaminase	G	A	254
PS417_25385	single-stranded DNA-binding protein	C	T	173
PS417_25800	molecular chaperone SurA	C	T	1280
PS417_25885	diguanylate cyclase	C	T	2606
PS417_26590	malonate decarboxylase subunit epsilon	G	A	127
PS417_27490	hypothetical protein	G	A	179
PS417_28340	hypothetical protein	G	A	458

## Sheet: Table 2. 4E4 Candidate SNPs
Locus tag	Annotation	Mutation(s)
PS417_01370	peptidase M48	A356V
PS417_02935	phosphoribosylamine--glycine ligase	A271V
PS417_06725	alpha-ketoglutarate permease	A38V
PS417_11690	peptide synthase (pvdI)	A1691T
PS417_12855	3-phosphoshikimate 1-carboxyvinyltransferase	V110M
PS417_13465	hemolysin D	Q252*
PS417_13880	histidine kinase	P342L
PS417_14155	branched-chain amino acid ABC transporter permease	V135I
PS417_14260	phosphate ABC transporter permease	R57H
PS417_14410	ABC transporter substrate-binding protein	R163C
PS417_14465	membrane protein	R114H
PS417_14485	malto-oligosyltrehalose trehalohydrolase	A406T
PS417_14515	Acetyl glucosaminyl phosphatidyl inositol deacetylase	R242H
PS417_14525	glycosyl transferase	G69D
PS417_14545	amino acid transporter	A235V
PS417_14605	adenylate kinase	W74*
PS417_14640	dihydrodipicolinate synthase	E34K
PS417_14690	chemotaxis protein	A37T
PS417_14725	nitrite reductase	P58L
PS417_14835	amidase	R562H
PS417_14950	structural protein MipA	M5I
PS417_14955	hypothetical protein	D95N
PS417_15025	aminoglycoside phosphotransferase	G251D
PS417_15105	membrane protein	G66S
PS417_15120	chromosome segregation protein SMC	A1021T;G1098D
PS417_15550	porin	R134C
PS417_15855	universal stress protein	G63E
PS417_18390	LacI family transcriptional regulator	A192V
PS417_18625	hypothetical protein	H373N; D369V
PS417_24060	molecular chaperone DnaK	T437I
PS417_24155	ATP-binding protein	A583T; D633N
PS417_24305	DNA repair protein RadA	P406S
PS417_24365	FAD-binding molybdopterin dehydrogenase	R317C
PS417_24415	siderophore-interacting protein	P226L
PS417_24460	hypothetical protein	G110D
PS417_24500	DEAD/DEAH box helicase	A271V
PS417_24510	AsnC family transcriptional regulator	V27M
PS417_24590	acyl-CoA dehydrogenase	P294S
PS417_24595	histidine kinase	L498F
PS417_24880	hypothetical protein	G140D
PS417_24925	hypothetical protein	R163W
PS417_25095	hypothetical protein	T7I
PS417_25100	hypothetical protein	R344C
PS417_25375	hypothetical protein	Y716C
PS417_25920	pyrroloquinoline quinone biosynthesis protein PqqF	A33V; R88C; T661I
PS417_25925	pyrroloquinoline quinone biosynthesis protein PqqB	Q247
PS417_26385	amino acid ABC transporter substrate-binding protein	E226K
PS417_27045	ATPase	P72S

## Sheet: Table 3. Strains Used 
Strain Name	Source
Pseudomonas simae WCS417	[1]
Pseudomonas aeruginosa PAO1 PW6991 (argF-A06:: ISlacZ/hah)	[2]
Pseudomonas aeruginosa PAO1 PW6970 (argG-A03:: ISphoA/hah)	[2]
Pseudomonas aeruginosa PAO1 PW9860 (argH-G11:: ISphoA/hah)	[2]
Pseudomonas aeruginosa PAO1 PW7773 (proA-B12:: ISphoA/hah)	[2]
Pseudomonas aeruginosa PAO1 PW8492 (hisG-B06:: ISlacZ/hah)	[2]
Pseudomonas aeruginosa PAO1 PW9644 (hisB-G06:: ISphoA/hah)	[2]
Pseudomonas aeruginosa PAO1 PW1585 (serA-F09:: ISlacZ/hah)	[2]
Pseudomonas aeruginosa PAO1 PW9460 (gltB-A02:: ISlacZ/hah)	[2]
Pseudomonas aeruginosa PAO1 PW6248 (leuC-F07:: ISlacZ/hah)	[2]
Pseudomonas aeruginosa PAO1 PW1719 (metX-C12:: ISlacZ/hah)	[2]
Pseudomonas aeruginosa PAO1 PW4439 (pqqF-A09:: ISlacZ/hah)	[2]
	1	Stringlis IA, Proietti S, Hickman R, Van Verk MC, Zamioudis C, Pieterse CMJ. Root transcriptional dynamics induced by beneficial rhizobacteria and microbial immune elicitors reveal signatures of adaptation to mutualists. Plant J. 2018;93: 166–180. doi:10.1111/tpj.13741
	2	Jacobs MA, Alwood A, Thaipisuttikul I, Spencer D, Haugen E, Ernst S, et al. Comprehensive transposon mutant library of Pseudomonas aeruginosa. 2003.
